# Supplementary material for: Assessing potential reductions of agricultural GHG in countries with different land productivities: Long-term integrated efficiency in DEA hybrid meta-frontier model
Source: PLoS One. 2025 Feb 4;20(2):e0315571. doi: 10.1371/journal.pone.0315571 (PMC11793737; doi:10.1371/journal.pone.0315571)
Supplement: S1 Dataset — (XLSX) [file pone.0315571.s002.xlsx]

## Sheet: Arkusz1
Country	Year	cluster	Production (constant thousands of international US$, radial)	Food security - dietary energy supply adequacy index (percent, non-radial)	GHG (CO2 equivalent, gigagrams, radial)	Land (in 1000 of ha, radial )	LSU (number of standard livestock units, radial )	Employment (in 1000 of employees, radial)	Energy (in terajoule, radial )	Nitrogen (in tons, radial)	Pesticides (in tonnes, radial )
Albania	2005	1	1481513	121	3794.98	1077	829290	516.405	3460.8	37210.6	365
Albania	2006	1	1537433	121	3695.88	1120	817600	500.651	5764.39	30333.9	376
Albania	2007	1	1558269	122	3554.21	1119	772110	487.744	3309.24	31483.8	388
Albania	2008	1	1602667	125	3307.73	1181	744030	488.23	3331.13	28744.8	399
Albania	2009	1	1660871	129	3185.92	1201.3	696754	473.651	3278.3	33940.2	411
Albania	2010	1	1766426	132	3192.12	1201.3	696754	448.566	3310.51	31292.4	590
Albania	2011	1	1854143	136	3210.11	1201	708590	543.004	4038.48	36892.7	583
Albania	2012	1	1958187	138	3257.59	1201.3	744806	526.05	3534.46	34944.1	362
Albania	2013	1	1972205	137	3229.44	1188.31	748635	459.686	3996.03	30711.9	451
Albania	2014	1	1997435	134	3269.66	1175.38	763994	431.847	4522.37	30711.8	457
Albania	2015	1	2060874	133	3319.69	1175.54	764104	446.937	4037.85	36803.9	538
Albania	2016	1	2122883	135	3338.23	1183.1	757184	451.686	3966.81	42896.1	584
Albania	2017	1	2138955	136	3256.99	1170.76	749287	444.023	4456.09	39184.9	615
Albania	2018	1	2176389	136	3107.23	1176.08	729170	460.389	4691.23	24769.1	442
Algeria	2005	1	8284153	131	9045.22	41211	4945320	1568.7	3763.78	4086	2811
Algeria	2006	1	8739260	132	9523.57	41181	4941720	1526.1	4078.31	43847	2504
Algeria	2007	1	8054051	133	9643.14	41252	4950240	1401.68	4801.9	36626	3563
Algeria	2008	1	8183786	135	9290.5	41309	4957080	1346.81	5234.29	23102	5720
Algeria	2009	1	10124689	136	10144.1	41380	5.3794e+06	1264.33	5945.33	37100	3168
Algeria	2010	1	10573294	139	10699.6	41374	5378620	1183.62	7931.73	60100	1870
Algeria	2011	1	11687701	142	11002	41388	5.79432e+06	1095.27	8588.58	56300	7612
Algeria	2012	1	12414626	146	11730.4	41398.2	5.79575e+06	1098.03	9128.49	72600	8980
Algeria	2013	1	13539361	147	12014.3	41431.6	6.21475e+06	1145.67	7746.43	64000	8270
Algeria	2014	1	13439219	148	12633.6	41431	6214650	1090.97	11255.1	76500	7152
Algeria	2015	1	13936666	149	12790.2	41456.4	6633024	1094.28	10954.9	74400	4517
Algeria	2016	1	14325509	149	12665.8	41360.2	6617632	1123.71	10966.4	70200	4153
Algeria	2017	1	14355968	149	12516.2	41335.1	6.20027e+06	1114.38	11470.4	70200	6067
Algeria	2018	1	14966051	150	12548.8	41358.8	6.20383e+06	1095.59	9847.1	70200	6067
Argentina	2005	1	57254023	128	136478	129921	42873897	198.25	289608	640406	138669
Argentina	2006	1	56503774	129	139872	130139	42945837	168.606	222430	787677	149565
Argentina	2007	1	61871821	130	142662	129968	42889572	183.144	193679	981351	186790
Argentina	2008	1	62695624	130	140063	127047	40655008	196.893	221696	761959	203369
Argentina	2009	1	52446702	130	129575	124328	38541804	204.932	193401	477061	140095
Argentina	2010	1	60647446	130	121612	126268	34092333	214.675	163986	771245	235739
Argentina	2011	1	64089781	130	121678	125318	33835968	109.646	140258	857190	220610
Argentina	2012	1	59289534	131	124028	124742	34927732	107.321	142988	734890	216309
Argentina	2013	1	64375119	133	126974	122937	34422472	108.908	189056	788154	212007
Argentina	2014	1	65672924	135	128157	120013	3.48037e+07	96.728	174451	784092	207706
Argentina	2015	1	71411293	136	127583	117088	32784752	46.743	183067	603481	203807
Argentina	2016	1	69062287	136	131615	114164	3.31075e+07	22.646	178306	923362	199908
Argentina	2017	1	72527122	136	138054	111239	33371820	10.853	181855	975843	196009
Argentina	2018	1	66777961	136	136002	108382	3.25145e+07	17.718	177887	1.16052e+06	172928
Armenia	2005	1	1375618	111	1253.16	1605	481500	420.684	6506.07	10251	221
Armenia	2006	1	1428488	114	1546.52	1756.4	509356	411.19	6729.84	57900	228
Armenia	2007	1	1554115	117	1433.62	1751.9	525570	403.692	6986.44	26808	242
Armenia	2008	1	1596812	118	1420.5	1748.8	507152	400.097	7514.21	24331	218
Armenia	2009	1	1595615	118	1401.98	1746.3	471501	401.188	6375.54	39541.9	198
Armenia	2010	1	1382102	118	1345.24	1735	468450	407.667	6255.72	29587.4	279
Armenia	2011	1	1538402	119	1357.29	1698.1	458487	424.151	6480.96	35946.9	321
Armenia	2012	1	1669642	121	1536.38	1683	488070	414.496	6793.09	57446.8	363
Armenia	2013	1	1750781	123	1676.54	2051	676830	411.997	6391.7	58593.9	405
Armenia	2014	1	1842396	125	1655.96	2049.4	696796	385.792	6287.47	48635.7	447
Armenia	2015	1	1995441	126	1764.03	2045.7	695538	383.919	6058.04	63282	488
Armenia	2016	1	1794418	126	2255.51	2045.5	715925	361.128	5876.4	146292	530
Armenia	2017	1	1772014	125	1841.17	2043.8	674454	334.927	5871.83	90106.3	572
Armenia	2018	1	1558970	124	1716	2044.5	633795	260.186	6002.17	90106.3	614
Australia	2005	2	37131063	126	140734	445149	4.00634e+07	355.127	107790	952174	34310
Australia	2006	2	38456974	128	178425	434925	39143250	348.076	109600	858103	35900
Australia	2007	2	32010561	129	168484	425449	3.82904e+07	349.943	112795	848006	32446
Australia	2008	2	33229186	130	135467	417288	37555920	358.223	116309	835018	42935
Australia	2009	2	35853066	130	142504	409029	36812610	352.329	112116	849785	38066
Australia	2010	2	35784965	130	118678	398580	35872200	360.337	118302	981787	42169
Australia	2011	2	38542283	131	223191	409673	36870534	320.542	112080	1098921	47633
Australia	2012	2	41168386	131	222089	405474	3.64927e+07	321.906	111186	1124607	48688
Australia	2013	2	41261630	133	141279	396615	39661530	303.153	108463	1222075	45177
Australia	2014	2	42431147	135	163011	406269	36564210	326.527	103812	1404588	49857
Australia	2015	2	41933215	137	154527	365913	36591300	313.527	103077	1302762	50922
Australia	2016	2	41623146	137	122489	371078	3.3397e+07	315.721	104385	1474114	63416
Australia	2017	2	44112835	137	165798	393797	3.54417e+07	318.123	111316	1493809	63416
Australia	2018	2	40556608	137	162189	378082	34027380	327.355	112910	1411216	63416
Austria	2005	3	5983227	144	7895.89	2856.8	2856800	200.564	17569.7	99702	3404
Austria	2006	3	5962574	145	7774.93	2843.3	2843300	202.888	17495	103692	3416
Austria	2007	3	6126972	146	7649.4	2830.1	2830100	219.37	17342.4	103262	3527
Austria	2008	3	6477452	147	7760	2809.4	2865588	212.471	17486.4	134382	4247
Austria	2009	3	6372613	146	7642.44	2795	2795000	215.301	17033.9	86254	3532
Austria	2010	3	5964676	147	7764.46	2779.2	2862576	213.384	17191.2	90639	3692
Austria	2011	3	6443929	146	7784.62	2757.3	2867592	204.365	16674.7	116751	3442
Austria	2012	3	6004103	147	7720.79	2735.2	2789904	195.252	16507.2	97721	3563
Austria	2013	3	6021102	146	7676.41	2716.4	2770728	192.05	16759.2	112005	3109
Austria	2014	3	6384828	145	7766.44	2714.2	2.74134e+06	203.065	16440.7	111615	3381
Austria	2015	3	6092583	144	7761.53	2718.45	2.74563e+06	191.346	16546.9	130252	3787
Austria	2016	3	6295220	144	7777.22	2670.17	2.75028e+06	185.642	16922.5	122623	3662
Austria	2017	3	6164839	145	7718.22	2654.62	2.73426e+06	170.025	16813.2	117704	4656
Austria	2018	3	6285776	146	7539.06	2652.83	2.6263e+06	162.664	16621.3	113136	5295
Azerbaijan	2005	2	3391189	118	6023.88	4758.6	2.42689e+06	1571	10322.2	17575	149
Azerbaijan	2006	2	3395028	123	6304.85	4756	2473120	1591.85	4779.1	20356	149
Azerbaijan	2007	2	3452400	125	6390.11	4756.5	2520945	1571.47	10954.4	16783	149
Azerbaijan	2008	2	3587002	125	6652.2	4756.7	2616185	1630.67	13256.3	29670	263
Azerbaijan	2009	2	3814083	124	6768.86	4757.3	2664088	1594.02	16504.6	19277	316
Azerbaijan	2010	2	3734052	124	6810.92	4766.8	2717076	1623.41	17121.1	12812	334
Azerbaijan	2011	2	3959764	125	6870.15	4768.7	2.71816e+06	1626.79	18048.8	22512	462
Azerbaijan	2012	2	4129563	127	6986.63	4768.3	2765614	1646.28	19092.7	27541.3	516
Azerbaijan	2013	2	4247116	128	7053.46	4769.8	2814182	1652.47	19719.5	25389.7	490
Azerbaijan	2014	2	4091347	128	7142.64	4769.7	2.86182e+06	1669.26	19390.7	37957.3	532
Azerbaijan	2015	2	4358568	128	7525.08	4769.8	2861880	1680.25	18859.2	89732	530
Azerbaijan	2016	2	4526853	129	7432.16	4773	2.8638e+06	1711.89	18213.6	86584	543
Azerbaijan	2017	2	4790775	130	7306.58	4777.5	2818725	1736.78	18683.1	71689	543
Azerbaijan	2018	2	5057173	131	7493.88	4779.5	2.8199e+06	1757.29	20638	118934	543
Bangladesh	2005	2	25193605	110	78862.5	9311	18063340	25685	37441.6	993327	8091
Bangladesh	2006	2	26038920	110	80424.2	9280	18467200	24750.4	37794.1	1098892	9413
Bangladesh	2007	2	27474153	110	80890.3	9266	18809980	24982.4	37656.1	1048507	10915
Bangladesh	2008	2	29497440	110	85142.8	9253	19061180	25208.6	39476.8	1287000	12403
Bangladesh	2009	2	29722182	109	85338.7	9246	1.94166e+07	25368.6	40137	1156139	13756
Bangladesh	2010	2	31541714	108	86727.6	9241	19775740	26112.2	41427.4	1166810	13251
Bangladesh	2011	2	32616923	107	88037.5	9128	20172880	26083.5	53338.8	1274820	14798
Bangladesh	2012	2	32892822	108	87574.6	9120	2.04288e+07	26025.9	53930.5	1129780	13289
Bangladesh	2013	2	33727189	108	87845.7	9108	20675160	25970.1	49800.7	1111740	15330
Bangladesh	2014	2	34688302	109	88922.2	9099	20836710	26021.6	50155.6	1230260	15857
Bangladesh	2015	2	35555603	109	89538.1	9162.24	2.09815e+07	26012	43702.8	1320940	13364
Bangladesh	2016	2	35335590	110	87690.6	9194.21	2.11467e+07	25995.5	45294.2	1172300	14388
Bangladesh	2017	2	38034571	111	91082.5	9187.33	2.15902e+07	26190	49981.8	1240440	15144
Bangladesh	2018	2	37962708	113	91668.4	9202.3	21809451	25953.9	51664.9	1330580	15144
Belarus	2005	2	9318138	121	19827.1	8949	3.5796e+06	584.071	34851	406000	4897
Belarus	2006	2	9737828	125	20237.8	8958	3.67278e+06	570.975	38039.4	479300	4897
Belarus	2007	2	10129197	128	20052.4	8916	3655560	557.04	39923.7	447300	4897
Belarus	2008	2	11071419	129	20466.6	8917	3655970	543.511	43636.3	523500	4897
Belarus	2009	2	11055878	129	20874.6	8927	3838610	535.674	35468.7	553600	4897
Belarus	2010	2	10938150	131	20767	8898	3826140	516.705	34704.4	529900	4897
Belarus	2011	2	10673264	134	21317	8875	3905000	503.732	37315	601100	4897
Belarus	2012	2	11373153	135	21407.3	8796	4.04616e+06	491.694	37973.3	557307	5682
Belarus	2013	2	10802311	134	21340	8726.4	3926880	484.088	37090.9	534836	5479
Belarus	2014	2	11371121	131	20962.8	8632.3	3884535	472.648	36469.2	456071	4971
Belarus	2015	2	11229280	132	20885.7	8581.9	3947674	463.529	35556.7	443777	3564
Belarus	2016	2	11121080	132	20071.9	8540.2	3.84309e+06	464.89	36029.4	348508	3257
Belarus	2017	2	11554294	134	20538	8502	3910920	511.779	39696	406846	3557
Belarus	2018	2	11096924	135	20330.9	8460	3807000	546.36	41559.5	404895	3786
Belgium	2005	3	8508139	145	10346	1383	4.39794e+06	86.736	34127.8	144770	9776
Belgium	2006	3	8307203	145	10191.9	1380	4347000	83.674	37338.8	139966	8244
Belgium	2007	3	8506377	145	10168.4	1366.9	4319404	81.668	34713.4	152688	6712
Belgium	2008	3	8206387	145	10047.8	1365.3	4273389	69.289	35825.4	136671	6516
Belgium	2009	3	8435832	145	10185.9	1363.6	4.29534e+06	65.959	33752.8	155616	5496
Belgium	2010	3	8813528	146	10216.7	1355.7	4324683	60.838	30958.8	171234	4645
Belgium	2011	3	8855303	146	10117.8	1335.7	4.32767e+06	58.648	27922.2	166554	5740
Belgium	2012	3	8408895	146	9968.86	1332	4289040	53.019	28320.6	165325	6139
Belgium	2013	3	8817997	147	9849.97	1336.5	4.26343e+06	61.701	33172.4	167414	5906
Belgium	2014	3	9370134	148	10021.7	1331.3	4.19359e+06	55.595	28362.8	175892	6490
Belgium	2015	3	9341303	149	10127.5	1328	4262880	53.911	28524.4	177198	6866
Belgium	2016	3	8950064	149	9966.59	1350.8	4106432	57.847	30901.4	171826	6961
Belgium	2017	3	9375019	148	9677.58	1327	3981000	54.675	31988.4	172303	6492
Belgium	2018	3	8827578	148	9768.92	1354	4062000	47.827	32300	174798	6638
Bolivia	2005	2	4250639	97	24956.1	36962	8501260	1603.14	16171.6	12192	7146
Bolivia	2006	2	4537395	98	24451.8	37112	8906880	1686.64	8205.32	8709	7772
Bolivia	2007	2	4817671	99	24579.3	37390	8973600	1553.65	8639.61	11883	8427
Bolivia	2008	2	4879018	98	24753.7	37485	9371250	1380.32	8872.65	13473	8870
Bolivia	2009	2	5142729	99	25170.6	37673	9418250	1356.43	8303.41	13825	10281
Bolivia	2010	2	5093269	101	28696.7	37516	1.01293e+07	1385.79	8864.7	17962	12969
Bolivia	2011	2	5185467	104	27132.7	37557	1.01404e+07	1408.7	8866.86	20426	13839
Bolivia	2012	2	5656431	104	27399.9	37651	10542280	1291.57	9242.11	19266.6	14403
Bolivia	2013	2	5859356	104	27605	37738	1.05666e+07	1390.87	9719.16	24037.6	17071
Bolivia	2014	2	6034453	105	26661.4	37702	1.05566e+07	1549.27	9812.33	23819.7	16473
Bolivia	2015	2	6634752	107	27667	37661	1.05451e+07	1329.74	10102.8	23120.4	15962
Bolivia	2016	2	6581648	108	28767.8	37685	10928650	1454.87	10386.3	19915.8	16392
Bolivia	2017	2	6546481	109	28548.1	37488	11246400	1554.62	10783.1	20427	21070
Bolivia	2018	2	7024515	109	28539.6	37727	11318100	1687.62	10998.3	18413	20549
Brazil	2005	2	161286942	128	492375	228842	171631500	13488.6	299067	2.20028e+06	232232
Brazil	2006	2	169030473	128	482784	228951	171713250	12959.1	303396	2.34576e+06	238716
Brazil	2007	2	180502193	129	492035	229672	167660414	12378.7	321762	3.09443e+06	304031
Brazil	2008	2	191685549	130	483099	230393	170490524	11992.5	351313	2.82176e+06	312637
Brazil	2009	2	188488610	131	482983	231113	173335050	11713.8	338795	2.43018e+06	335742
Brazil	2010	2	199086957	132	514335	231834	176193992	11122.3	354141	3.09146e+06	342580
Brazil	2011	2	208524024	133	511536	232555	179067350	10607.7	363278	3.82297e+06	345026
Brazil	2012	2	206098710	133	512412	233276	177289608	10389.4	379648	3.45607e+06	346583
Brazil	2013	2	218299279	134	507966	233997	177837416	10272.9	380495	4.06745e+06	367778
Brazil	2014	2	221939584	134	517109	234717	178385224	9640.07	402054	4.52978e+06	352336
Brazil	2015	2	227112552	133	519881	235438	1.81287e+08	9492.4	406526	3.50221e+06	395646
Brazil	2016	2	221216889	133	525683	236159	1.84204e+08	9186.32	362789	3.63203e+06	377176
Brazil	2017	2	238860861	133	528426	236879	182396522	8594.25	428815	4.55652e+06	377176
Brazil	2018	2	241337202	134	517623	236879	1.82397e+08	8567.17	432285	4.59394e+06	377176
Brunei Darussalam	2005	2	31408	127	101.684	11	119790	1.528	480.391	299	2
Brunei Darussalam	2006	2	50285	126	106.977	10.3	135342	1.455	478.691	82	10
Brunei Darussalam	2007	2	52611	126	113.624	11.4	145350	1.384	1096.5	442	14
Brunei Darussalam	2008	2	54260	125	112.498	11.4	147174	1.342	1057.58	126	6
Brunei Darussalam	2009	2	54584	125	112.787	13.4	145524	1.277	673.813	172	28
Brunei Darussalam	2010	2	57161	125	118.745	13.4	153966	1.228	508.451	604	38
Brunei Darussalam	2011	2	61411	127	110.338	13.4	148070	1.188	537.387	263	9
Brunei Darussalam	2012	2	62550	128	121.165	13.4	174468	1.142	562.623	293	2
Brunei Darussalam	2013	2	67569	129	123.797	13.4	180096	1.093	551.1	70	12
Brunei Darussalam	2014	2	63665	129	115.136	13.4	161738	1.046	549.936	243	21
Brunei Darussalam	2015	2	62239	129	116.332	13.4	162408	1.422	555.274	243	21
Brunei Darussalam	2016	2	64942	129	118.812	13.4	166696	1.934	526.077	243	21
Brunei Darussalam	2017	2	62689	129	113.926	13.4	162274	2.619	662.613	243	21
Brunei Darussalam	2018	2	63299	129	117.614	13.4	174468	2.129	765.808	243	21
Bulgaria	2005	3	4022320	109	4913.4	5265	1210950	268.858	13980.6	189946	2232
Bulgaria	2006	3	4225409	108	4475.88	5190	1141800	254.917	14193	146882	2104
Bulgaria	2007	3	3390717	109	4751.12	5116	1176680	247.851	13057.1	200117	1975
Bulgaria	2008	3	4523367	110	4839.12	5101	1122220	253.354	9519.59	213562	1846
Bulgaria	2009	3	4226461	110	4977.5	5030	1056300	232.262	9191.78	278360	1717
Bulgaria	2010	3	4670286	110	4767.22	5052	909360	209.73	8895.56	270129	1589
Bulgaria	2011	3	4674082	110	5344.89	5088	864960	201.314	9614.5	371015	1460
Bulgaria	2012	3	4260718	111	4639.03	5123	870910	189.554	9356.49	245000	1331
Bulgaria	2013	3	5220866	112	4842.77	4995	799200	195.925	8431.22	292381	1197
Bulgaria	2014	3	5107615	113	5010.05	4977	796320	209.215	8777.25	296591	1001
Bulgaria	2015	3	4933300	113	5101.31	5011.9	801904	208.294	8643.53	329546	1542
Bulgaria	2016	3	5128823	112	5114.62	5021	853570	204.453	8051.4	365913	3759
Bulgaria	2017	3	5348453	114	5166.59	5029.52	905314	221.785	8087.57	351120	3384
Bulgaria	2018	3	5282413	114	5084.64	5030	855100	208.255	8496.87	339329	5067
Burkina Faso	2005	2	3208845	116	18720.3	10970	6582000	3451.59	937.385	35435	93
Burkina Faso	2006	2	3285104	116	18402.9	10770	6677400	3352.86	1176.42	30000	110
Burkina Faso	2007	2	2771321	118	18772.9	10970	6911100	3245.03	1523.56	23580	292
Burkina Faso	2008	2	3655210	119	19289.8	12070	7.1213e+06	3092.25	1568.96	30584	191
Burkina Faso	2009	2	3269492	121	19868.3	11770	7297400	2918.6	1502.5	28392	132
Burkina Faso	2010	2	3699650	122	20791.7	12080	7368800	2714.11	1563.41	41122	443
Burkina Faso	2011	2	3382138	123	21012.8	11790	7545600	2495.24	1645.56	29705	843
Burkina Faso	2012	2	3918125	124	21079.6	12100	7623000	2268.3	2127.45	47525.1	843
Burkina Faso	2013	2	4214796	125	21712.7	12300	7872000	2037.05	2370.48	50680	843
Burkina Faso	2014	2	4334286	125	22049.2	12100	7986000	1805.67	2595.36	48799.6	843
Burkina Faso	2015	2	3998160	125	22285	12100	8349000	1836.33	3121.21	51093.4	843
Burkina Faso	2016	2	4153321	125	23452.7	12100	8470000	1852.65	3091.35	67638.2	843
Burkina Faso	2017	2	3931154	125	23670.1	12100	8591000	1862.39	3950.26	58292.2	843
Burkina Faso	2018	2	4086567	124	23883.9	12100	8833000	1867.09	4542.58	56654.9	843
Cameroon	2005	2	5703551	107	14692.9	9213	4422240	4798.55	1331.71	22773	2259
Cameroon	2006	2	6051787	109	13589.1	9213	4514370	4889.26	1202.38	25383	2758
Cameroon	2007	2	6381162	111	13354.8	9213	4514370	4970.86	1269.25	22299	2825
Cameroon	2008	2	6638583	113	12530.9	9263	4075720	4862.48	1356.66	22895	2599
Cameroon	2009	2	7079337	116	12066.3	9313	4.09772e+06	4731.5	1529.03	25297	2323
Cameroon	2010	2	7668657	119	12598.8	9700	4268000	4590.5	1626.27	25457	3475
Cameroon	2011	2	7831723	122	12385.2	9750	4387500	4582.51	1719.87	36977	3969
Cameroon	2012	2	8306371	122	12554.2	9750	4485000	4563.24	1744.25	28128.8	4015
Cameroon	2013	2	8596686	123	12974.5	9750	4680000	4531.15	1806.88	37118.3	4541
Cameroon	2014	2	8889607	123	12795.4	9750	4680000	4499.52	1997.92	26009.7	5484
Cameroon	2015	2	9370362	123	13045.5	9750	4875000	4535.54	1487.83	42523	5843
Cameroon	2016	2	9645856	123	13130.9	9750	4680000	4584.86	1503.25	39758.7	4836
Cameroon	2017	2	9565403	123	12825.4	9750	4680000	4642.97	1449.03	46470.1	7073
Cameroon	2018	2	9718638	123	12935.3	9750	4680000	4705.27	1462.6	46509.2	7073
Canada	2005	1	38589513	139	59033.9	61656	20963040	349.227	220305	1776685	36363
Canada	2006	1	37338515	139	56305.7	60584	20598560	354.044	222722	1371962	36573
Canada	2007	1	36738903	138	58311.8	60008	19802640	344.006	230794	2068032	45140
Canada	2008	1	40873710	138	56599.9	59432	19018240	339.284	234924	1909243	53707
Canada	2009	1	39893653	137	54363.9	58856	18245360	336.33	204458	1914550	54529
Canada	2010	1	39453745	137	54942	58280	18066800	315.67	237224	2051264	61050
Canada	2011	1	39043804	138	56177.7	57699.7	17309910	317.045	261535	2490486	62107
Canada	2012	1	40072820	139	58270.3	57771	17331300	314.709	257767	2.78772e+06	73509
Canada	2013	1	46287432	138	58526.9	59796	17938800	323.195	270612	2461000	81660
Canada	2014	1	43490343	137	57578.7	59736	17920800	314.105	281946	2543000	76314
Canada	2015	1	45279335	137	56708	59677	1.73063e+07	303.805	287427	2581000	75318
Canada	2016	1	48867649	138	55691.7	59611	17883300	294.372	288292	2461000	90926
Canada	2017	1	49502745	141	56487.2	59585	17875500	288.29	295449	2471000	98304
Canada	2018	1	49550122	143	57933.3	59763	1.79289e+07	284.961	308503	2769000	87632
Chile	2005	1	10421846	123	12744.9	15885	4447800	832.829	6288.23	240708	9831
Chile	2006	1	11000166	123	12771.1	15800	4582000	841.466	6232.71	271154	9831
Chile	2007	1	10603447	123	12521.5	15732	4562280	835.434	6678.32	324391	9831
Chile	2008	1	10918528	121	13296	15784	4419520	821.869	7031.67	394599	9831
Chile	2009	1	10870676	121	12856.6	15782	4418960	777.546	7610.87	354384	9831
Chile	2010	1	11224949	121	13079.4	15743	4.40804e+06	780.156	12227.2	348444	9831
Chile	2011	1	11784696	122	12585.5	15789	4420920	790.622	15851.7	276078	9831
Chile	2012	1	12068445	122	12626.1	15755	4568950	784.908	12383.6	273403	9831
Chile	2013	1	12125484	123	10941.2	15781	3945250	760.339	9628.55	288847	9831
Chile	2014	1	11739491	123	10655.6	15761.2	4.09791e+06	764.722	8735.94	279778	9831
Chile	2015	1	12192089	124	10511	15785	4.1041e+06	776.917	9543.83	328963	9831
Chile	2016	1	12174256	124	10329.5	15741.8	4092868	795.85	11371.6	263680	9831
Chile	2017	1	11920281	124	10306.8	15757	4254390	792.732	26275.7	213986	9831
Chile	2018	1	12866896	124	10606.5	15695	4.23765e+06	802.887	29951.3	205523	9831
China	2005	1	657745365	117	698351	526682	2.68608e+08	333528	1.38226e+06	2.68234e+07	1469312
China	2006	1	673463278	117	699896	527272	2.68909e+08	319342	1.45453e+06	2.74314e+07	1546109
China	2007	1	688963625	118	690127	527862	2.63931e+08	307609	1.43485e+06	2.81662e+07	1632585
China	2008	1	727641543	120	701933	528452	2.6951e+08	298637	1.39628e+06	2.85601e+07	1681188
China	2009	1	742790616	122	702739	529039	275100072	287694	1.44992e+06	2.91301e+07	1717643
China	2010	1	761738652	125	702758	528917	2.75037e+08	278066	1.51298e+06	2.97029e+07	1765901
China	2011	1	787068953	127	696508	528885	264442550	264893	1.57727e+06	3.02957e+07	1795329
China	2012	1	812913827	128	697374	528800	264399750	256577	1.62354e+06	3.07989e+07	1815464
China	2013	1	823236882	129	696793	528802	264400750	240626	1.72521e+06	3.09619e+07	1811564
China	2014	1	836052631	131	697690	528695	264347500	226664	1.78301e+06	3.11395e+07	1815690
China	2015	1	859572127	133	704838	528633	264316700	220039	1.81285e+06	3.09484e+07	1772421
China	2016	1	863872708	134	705403	528553	264276450	213529	1.87023e+06	3.05427e+07	1772641
China	2017	1	876352686	135	690660	528512	2.58971e+08	208092	1.94019e+06	2.96912e+07	1773679
China	2018	1	889267235	136	676158	528510	2.53685e+08	200996	1.81521e+06	2.82852e+07	1773689
Colombia	2005	2	18474324	122	66215.8	42557	22129640	3587.39	38613.1	345419	117881
Colombia	2006	2	19235590	122	66250.1	42174	2.2774e+07	3508.27	36484.1	345085	98329
Colombia	2007	2	19832871	123	68796.2	42436	2.33398e+07	3427.67	40487.1	355500	82439
Colombia	2008	2	20369858	123	68143.7	42614	2.38638e+07	3458.7	37000	338896	48539
Colombia	2009	2	19023214	120	67982.5	42540	2.3397e+07	3560.74	46471.5	367567	51435
Colombia	2010	2	18733587	117	69449.3	42503	2.38017e+07	3671.08	47750.3	404440	48618
Colombia	2011	2	19176562	118	65218.1	41721	22112130	3694.52	58580	442646	53797
Colombia	2012	2	20725614	121	61713.7	42617.6	20456448	3736.73	60741.3	421989	48728
Colombia	2013	2	21829626	124	59691.4	44815.6	1.97189e+07	3629.55	49576.3	387838	54563
Colombia	2014	2	22242621	125	59915.3	44784.7	19705268	3631.78	50334.3	463158	73744
Colombia	2015	2	23242106	126	59253.3	44753.9	19691716	3677.52	46166.2	468537	33689
Colombia	2016	2	23648343	124	60018	44723	19678120	3716.78	46782.4	433135	32392
Colombia	2017	2	27749849	123	62519.2	49499	21284570	3896.98	48568.8	532468	37699
Colombia	2018	2	30111342	121	66607.9	49492	22271400	3984.18	50152.2	490329	37773
Costa Rica	2005	2	3460369	118	3320.89	1805	1155200	276.633	3302.22	68020.2	11309
Costa Rica	2006	2	3824810	119	3264.64	1815	1.1616e+06	261.647	3425.44	71534.4	11199
Costa Rica	2007	2	3778491	120	3531.64	1800	1260000	259.678	3234.1	74154.9	12747
Costa Rica	2008	2	3718639	119	3748.28	1793	1.30889e+06	245.769	2873.25	81537.8	13317
Costa Rica	2009	2	3792466	119	3594.64	1816	1307520	230.102	2790.44	45373.7	12307
Costa Rica	2010	2	3960515	120	3711	1819	1364250	222.543	2816.85	61204.5	14242
Costa Rica	2011	2	4104361	120	4002.37	1819	1346060	208.104	3038.7	94607	12811
Costa Rica	2012	2	4273901	120	3852.21	1812	1322760	212.773	3130.54	87871.7	12576
Costa Rica	2013	2	4303330	120	3927.32	1801	1332740	209.216	3162.88	89977.6	12340
Costa Rica	2014	2	4459086	119	3842.59	1778	1333500	237.796	3158.14	77922.4	12104
Costa Rica	2015	2	4409936	120	3901.79	1777.5	1350900	261.853	3168.58	85645.4	11868
Costa Rica	2016	2	4576203	121	4185.34	1777.5	1422000	253.751	3459.3	98943.5	11633
Costa Rica	2017	2	4737122	123	4176.07	1779.5	1441395	270.032	3627.52	90742.3	11397
Costa Rica	2018	2	4728231	124	4257.61	1782.5	1.46165e+06	274.031	3155.75	96211.9	10285
Côte d'Ivoire	2005	1	7504428	128	6254.65	3605.49	1.55036e+06	3005.93	24990.2	215130	5385
Côte d'Ivoire	2006	1	7761041	128	6151.41	3565.98	1.53337e+06	3015.48	24991.5	223684	5693
Côte d'Ivoire	2007	1	7493248	127	6297.58	3596.72	1.54659e+06	3023.61	23826.3	237875	6194
Côte d'Ivoire	2008	1	7889158	127	6222.38	3571.59	1.46435e+06	3030.74	23861	221667	5440
Côte d'Ivoire	2009	1	7429130	128	6014.06	3545.84	1.34742e+06	3021.18	23050.7	225982	4760
Côte d'Ivoire	2010	1	7861195	128	5949.78	3523.86	1.30383e+06	3028.9	23271.6	238554	4957
Côte d'Ivoire	2011	1	8110944	128	6019.22	3504.03	1.22641e+06	3064.64	22940.8	248024	5306
Côte d'Ivoire	2012	1	8827562	129	6401.1	3525.89	1.1988e+06	3035.62	22188.9	339655	5345
Côte d'Ivoire	2013	1	9134866	128	6435.2	3521	1478820	3116.86	22587.2	331997	5147
Côte d'Ivoire	2014	1	9940057	126	6533.56	3516	1476720	3135.34	22674.8	328627	4683
Côte d'Ivoire	2015	1	10938209	126	6948.61	3494	1502420	3153.14	22301.1	397136	4473
Côte d'Ivoire	2016	1	10638472	127	7029.18	3488	1499840	3171.29	22778.1	404184	4433
Côte d'Ivoire	2017	1	11637884	129	6744.85	3521	1478820	3080.98	23099.1	366044	4433
Côte d'Ivoire	2018	1	11953315	130	6517.82	3523	1.47966e+06	3104.69	22451.9	351780	4092
Croatia	2005	3	2203600	120	6779.43	20200	1.414e+06	297.326	3997.99	16180	93
Croatia	2006	3	2308885	120	6428.02	20300	1.421e+06	246.675	3965.8	10962	93
Croatia	2007	3	2262253	118	6576.05	20600	1.442e+06	218.15	4466.26	25909	93
Croatia	2008	3	2662783	117	6113.32	20600	1.442e+06	229.823	5227.7	17606	93
Croatia	2009	3	2601194	116	5929.02	20600	1648000	236.352	4978.39	21396	93
Croatia	2010	3	2412341	116	5856.03	20600	1648000	242.885	4994.02	26724	93
Croatia	2011	3	2422402	117	6140.73	20600	1648000	238.02	4610.71	25236	93
Croatia	2012	3	2297639	117	6324.48	20700	1656000	192.353	6254	32530.8	93
Croatia	2013	3	2481433	119	6804.99	21200	1696000	164.509	6925.43	33455.4	93
Croatia	2014	3	2469577	122	5970.18	21200	1696000	149.011	7568.95	44189	93
Croatia	2015	3	2533852	126	6174.89	21200	1908000	147.02	9031.9	42564.3	93
Croatia	2016	3	2856273	128	7282.39	21200	1908000	121.783	9854.01	46627.3	93
Croatia	2017	3	2451610	129	6241.05	21200	1908000	114.469	11771.3	33026.3	93
Croatia	2018	3	2164097	129	6070.53	21200	1908000	104.284	9684.44	36966.4	93
Cyprus	2005	3	588423	120	3248.07	1211	762930	23.248	10574.3	124858	2053
Cyprus	2006	3	550550	122	3675.05	1230	824100	21.62	10608.7	191158	2150
Cyprus	2007	3	538939	124	3692.23	1202	769280	23.037	10463.4	212374	2015
Cyprus	2008	3	521171	124	3871.23	1289.1	696114	22.731	11153.5	263430	2388
Cyprus	2009	3	500589	122	2921.54	1299.6	727776	21.227	10885.4	93224	2070
Cyprus	2010	3	498802	121	2939.95	1333.8	706914	20.835	10655.3	117400	1540
Cyprus	2011	3	519842	120	3068.96	1326.1	702833	20.657	10818.8	139848	1639
Cyprus	2012	3	490461	122	2890.32	1331	705430	15.133	9917.84	106884	1737
Cyprus	2013	3	462767	121	2635.72	1567.3	673939	15.513	9673.23	77920	1836
Cyprus	2014	3	455026	122	2636.19	1688	827120	22.477	9735.95	73680	2109
Cyprus	2015	3	480028	123	2661.4	1688	810240	20.544	9580.43	87428	2301
Cyprus	2016	3	461259	124	2610.74	1688	810240	19.127	9650.31	72320	1854
Cyprus	2017	3	484155	124	2738.22	1688	827120	13.739	9518.65	98412	1570
Cyprus	2018	3	474505	124	2624.09	1688	810240	12.416	9741.59	99420	1677
Czechia	2005	3	5866859	102	417.25	167	218770	190.611	2864.24	7225	620
Czechia	2006	3	5403651	102	420.959	157	222940	182.333	2917.72	6638	812
Czechia	2007	3	5775139	103	414.857	147.2	220800	176.849	2917.32	6340	495
Czechia	2008	3	5871357	104	403.323	115.6	223108	158.585	2688.82	4785	447
Czechia	2009	3	5598775	104	412.256	127.6	222024	153.371	2252.6	7031	707
Czechia	2010	3	5136565	104	434.538	114.5	227855	151.357	2275.14	8437	620
Czechia	2011	3	5548536	104	426.84	116.3	224459	146.892	2115.43	7408	568
Czechia	2012	3	4952514	104	418.719	116.9	215096	150.533	1922.19	8791	727
Czechia	2013	3	5374262	109	380.077	109.23	196614	151.136	1852.1	6979	887
Czechia	2014	3	5949772	114	375.974	109.38	200165	138.266	1768.37	6242	1047
Czechia	2015	3	5693039	119	386.178	127.18	199673	149.043	1898.29	7940	999
Czechia	2016	3	5951272	120	392.294	109.69	200733	150.915	1962.35	7968.23	638
Czechia	2017	3	5568769	120	405	121.765	204566	148.163	1997.72	7971.89	1083
Czechia	2018	3	5448879	120	406.179	132.22	208907	149.89	2004.51	7774.26	1187
Denmark	2005	3	9416872	134	10801.9	2707	5007950	87.897	34227.2	179046	3246
Denmark	2006	3	9106364	135	10659.6	2710	4932200	87.109	35566.6	190309	3212
Denmark	2007	3	9268819	134	10808.8	2663	5059700	83.69	33586.6	192937	3336
Denmark	2008	3	9346460	133	10733.1	2668	4.8024e+06	76.22	33728.3	218223	4145
Denmark	2009	3	9355741	132	10476.4	2634	4714860	75.202	33075.8	186981	2836
Denmark	2010	3	9252250	133	10698.1	2626	4936880	67.92	34107.4	180105	3894
Denmark	2011	3	9409701	132	10629.3	2690	4.8689e+06	63.896	32447.8	183151	4249
Denmark	2012	3	9416263	132	10670.1	2624	4775680	70.066	30497.2	189000	5716
Denmark	2013	3	9279524	132	10514	2628.42	4.70487e+06	68.743	31147	178564	4118
Denmark	2014	3	9530483	132	10606.6	2653	4.72234e+06	66.339	28660	204668	1780
Denmark	2015	3	9654601	132	10763.4	2634.34	4.74181e+06	67.517	29040.7	225054	2594
Denmark	2016	3	9425124	132	10745.4	2625.49	4725882	64.18	28632.1	240726	2559
Denmark	2017	3	9737776	133	10694.2	2631.7	4.73706e+06	58.498	27035.1	236469	2630
Denmark	2018	3	8850698	133	10407	2632.88	4.76551e+06	61.568	26416	223929	2629
Ecuador	2005	2	7136423	99	15045.1	7500	5700000	1840.08	19334.2	116291	18391
Ecuador	2006	2	7376631	99	15123.2	7444	5583000	1878.02	18174.6	126268	7953
Ecuador	2007	2	7721933	100	14526.6	7412	5188400	1816.5	19005.6	118168	14156
Ecuador	2008	2	8090142	100	14854.5	7445	5583750	1812.35	20667.3	156382	15396
Ecuador	2009	2	8468793	106	15823.5	7534.4	5952176	1825.03	22913.7	151261	9667
Ecuador	2010	2	8909081	110	16153.1	7497.7	6373045	1802.2	25072.1	159096	31637
Ecuador	2011	2	8827593	115	15995.7	7346.1	6023802	1833.07	27166.4	178586	17529
Ecuador	2012	2	8518039	114	15815.4	7506.9	5855382	1898.68	29278.1	172934	11470
Ecuador	2013	2	8233401	114	15780.3	7513	5935270	1830.92	30414.8	161466	6472
Ecuador	2014	2	8917218	114	14461.8	5475	5639250	1760.12	32781.5	173444	33574
Ecuador	2015	2	9103187	114	13267.9	5789	5152210	1930.1	33294.7	138617	44565
Ecuador	2016	2	8142717	113	13301.5	5516	5019560	2067.28	30587	196436	39240
Ecuador	2017	2	8130171	112	13346.1	5590	5.0869e+06	2211.95	32431.4	200594	37808
Ecuador	2018	2	8102697	112	12849.4	5448	4957680	2326.12	34037.9	219923	37408
Egypt	2005	1	28881733	137	32091.8	3523	9.19503e+06	6399.04	106126	1309000	5471
Egypt	2006	1	30534602	139	32478.1	3533	9327120	6732.54	111571	1239000	9781
Egypt	2007	1	31732503	140	32797.2	3538	9800260	7301.01	121305	1120000	9105
Egypt	2008	1	32847612	140	33217.7	3542	9.5634e+06	7446.95	128015	1139100	9527
Egypt	2009	1	32850483	140	30872.7	3689	9001160	7240.23	137483	1193200	9013
Egypt	2010	1	31195610	141	29475.5	3671	8773690	7072.87	139142	1158700	11590
Egypt	2011	1	32542151	142	31378.8	3620	9.0138e+06	7171.35	140338	1207000	12945
Egypt	2012	1	33992228	141	31684.2	3696	9276960	6763.58	136745	1086800	13991
Egypt	2013	1	33217148	143	31024.9	3730.97	9.2155e+06	7141.8	77120.8	1104100	13653
Egypt	2014	1	34549192	144	31016.8	3715.19	9.25082e+06	7176.46	73901.6	1124600	11363
Egypt	2015	1	34979995	145	30844	3789.88	9.2852e+06	6630.77	74185.1	1219300	8044
Egypt	2016	1	33984091	145	31373.1	3733.77	9.25974e+06	6695.99	77641.9	1280500	8414
Egypt	2017	1	34893022	144	30295.8	3835.97	8.82273e+06	6549.56	77706.5	1314900	9988
Egypt	2018	1	33549362	143	28164.1	3835.97	8.59257e+06	5719.93	78062.3	1245300	11352
El Salvador	2005	2	1484091	116	3348.14	1281.7	1050994	445.931	3409.3	68253	1923
El Salvador	2006	2	1569888	116	3406.31	1274.9	1109163	433.088	3346.96	52360	2266
El Salvador	2007	2	1602224	115	3592.73	1294.2	1164780	423.613	3641.27	64920	1941
El Salvador	2008	2	1708926	115	3712.73	1285.3	1156770	446.698	3300	74283	3899
El Salvador	2009	2	1646859	114	3517.91	1276.4	1110468	497.639	3231.3	65253	3334
El Salvador	2010	2	1598446	113	3354.81	1267.5	1.05202e+06	500.664	3241.87	73674	3599
El Salvador	2011	2	1526420	113	2975.35	1258.6	906192	529.491	3262.96	82652	3231
El Salvador	2012	2	1687957	114	3117.34	1249.7	949772	530.119	3150.97	71085.4	2595
El Salvador	2013	2	1543691	114	2610.09	1240.8	781704	506.355	2982.45	69169.1	6005
El Salvador	2014	2	1572900	114	2796.33	1231.9	850011	479.529	2976.94	49633.4	5638
El Salvador	2015	2	1519608	114	2780.38	1223	819410	463.466	3404.36	58092.6	1747
El Salvador	2016	2	1624200	115	2580.98	1214.1	789165	487.324	3421.01	47349.5	1419
El Salvador	2017	2	1622090	117	2539.18	1205.2	759276	487.267	3399.2	34304.7	686
El Salvador	2018	2	1573492	118	2424.39	1195.7	717420	442.213	3500.72	54274.1	245
Estonia	2005	3	748093	120	1722.54	881.9	264570	32.203	4242.19	20083	386
Estonia	2006	3	714014	122	1725.21	898.5	260565	33.101	3896	22610	452
Estonia	2007	3	810583	124	1736.38	914.6	256088	31.623	3864.9	24982	460
Estonia	2008	3	780607	126	1785.15	906.8	262972	25.8	3935.8	35455	551
Estonia	2009	3	795830	127	1722.12	931.8	260904	24.233	3789.6	27328	402
Estonia	2010	3	757925	127	1718.75	948.8	265664	24.035	4008.2	28628	514
Estonia	2011	3	802930	125	1741.61	946	264880	26.611	4608.2	29803	460
Estonia	2012	3	855229	125	1775.88	955.9	267652	27.689	4799.6	32978	553
Estonia	2013	3	886463	125	1800.15	965	270200	26.533	4677.4	33659	567
Estonia	2014	3	933009	125	1858.64	974	282460	24.195	5466	35806	597
Estonia	2015	3	1066163	125	1883.72	993	287970	25.114	5636.7	36276	594
Estonia	2016	3	876745	124	1757.43	1003	250750	25.26	5325.5	36390	712
Estonia	2017	3	954440	125	1795.85	1002	260520	23.418	5423.3	37333	674
Estonia	2018	3	811659	127	1780.23	1004	251000	22.017	5060	38867	636
Ethiopia	2005	2	9715026	91	73290	33591	2.68728e+07	25559.5	3632.42	80503	1401
Ethiopia	2006	2	10115180	92	77672.4	34219	28743960	26113.1	3878.7	84628	2603
Ethiopia	2007	2	12003064	93	86886	35077	31920070	26658.4	4162.78	106019	2594
Ethiopia	2008	2	12971322	94	90256.9	34513	3.31325e+07	27217.5	4422.2	111773	2271
Ethiopia	2009	2	13546031	96	94429	34985	34285300	27781.7	4823.92	118364	3699
Ethiopia	2010	2	15560395	98	98936.1	35683	36039830	28343.6	5017.24	156141	4128
Ethiopia	2011	2	15799827	99	96930.8	36325.2	3.48722e+07	28983.2	6499.68	155201	4128
Ethiopia	2012	2	17007317	100	101125	36488	36123120	29667.1	7292.64	248890	4128
Ethiopia	2013	2	17217331	103	103823	36699	37799970	30311.9	8105.51	172037	4128
Ethiopia	2014	2	17761528	107	107469	36910	39124600	31010.4	8855.11	237305	4128
Ethiopia	2015	2	19226379	110	109946	37121	39719470	31708.5	8668.2	244613	4128
Ethiopia	2016	2	19992796	112	113436	37332	4.10652e+07	32390.1	10064.8	347560	4128
Ethiopia	2017	2	20063029	112	115908	37540.1	4.20449e+07	33093.5	10603.7	376626	4128
Ethiopia	2018	2	19921109	111	116079	37903	43209420	33871.9	11056.3	420138	4128
Finland	2005	3	3285119	125	6301.06	2273.8	1318804	116.452	25178.5	192488	1431
Finland	2006	3	3193678	126	6078.43	2300.8	1311456	114.927	25517.9	158282	1645
Finland	2007	3	3267076	127	6165.22	2294.9	1.30809e+06	113.892	26273.7	184209	1479
Finland	2008	3	3224291	127	6375.48	2296.4	1.30895e+06	115.21	25516.3	223830	1622
Finland	2009	3	3260522	128	6084.46	2296.5	1.28604e+06	114.247	24180	172814	1694
Finland	2010	3	3001791	129	6250.66	2291.9	1.28346e+06	109.005	24341	210967	1747
Finland	2011	3	3132091	130	5869.84	2286.6	1280496	105.064	23199.5	138900	1708
Finland	2012	3	3014300	131	5854.8	2285.1	1256805	103.64	24142.8	138900	1545
Finland	2013	3	3166246	131	5883.55	2258.5	1.28734e+06	101.824	23375.8	138136	1475
Finland	2014	3	3215030	131	5944.24	2267.1	1269576	104.47	22845.6	147373	1617
Finland	2015	3	3167074	131	5902.53	2273.4	1.2731e+06	103.211	22528.9	143479	1725
Finland	2016	3	3163969	131	5865.04	2275	1.274e+06	94.784	22321.7	138128	1598
Finland	2017	3	3118664	131	5794.07	2270	1248500	93.197	21424.8	138948	1353
Finland	2018	3	2957591	131	5697	2272	1181440	94.434	20554.1	138385	1272
France	2005	3	60264275	142	79480.6	29390.4	24394032	951.367	192591	2205000	78265
France	2006	3	57665743	141	79144.6	29312.7	24329541	981.949	187193	2204665	71612
France	2007	3	56945964	141	80813.2	29206.1	2.48252e+07	924.134	181392	2402000	77255
France	2008	3	59876415	142	79957.5	29110.1	2.50347e+07	742.593	183688	2099000	78577
France	2009	3	60364767	143	78020.7	29019.9	24666915	787.288	187785	1900820	63676
France	2010	3	58866272	142	77962.3	28926.3	24876618	782.908	183081	2043000	61903
France	2011	3	60031519	142	75882	28878.6	2.4258e+07	784.514	185875	1944450	61352
France	2012	3	58632614	141	76183.9	28844.8	2.42296e+07	788.741	181052	2024929	63844
France	2013	3	57666736	139	77142.4	28773.7	24169908	830.03	188348	2168441	66677
France	2014	3	61538744	139	77556.7	28766.5	24163860	763.473	185684	2159477	75339
France	2015	3	61366278	140	78235.4	28726.9	24417865	730.168	185296	2239842	66897
France	2016	3	57457109	141	76626.8	28718	2.41231e+07	774.944	180169	2191727	72065
France	2017	3	61112189	141	76653.8	28697.5	2.38189e+07	712.101	178391	2233881	70604
France	2018	3	58196725	141	75694.3	28660.1	2.37879e+07	689.067	178026	2248277	85072
Georgia	2005	2	1829584	124	2668.64	2520	1033200	1023.74	5311.68	24117	3081
Georgia	2006	2	1162624	124	2455.06	2518	956840	1047.87	5698.72	21410	3081
Georgia	2007	2	1329052	124	2276.3	2517	880950	1017.35	6719.48	18451	3081
Georgia	2008	2	1147720	125	2183.09	2514	829620	925.604	7501.53	17377	3081
Georgia	2009	2	1065789	125	2144.86	2498	799360	859.021	4538.98	19651.5	3081
Georgia	2010	2	1017526	123	2161.09	2460	836400	855.807	4685.63	17042	3081
Georgia	2011	2	1109483	122	2362.12	2442.4	830416	879.214	6843.99	14760.5	3081
Georgia	2012	2	1051919	123	2593.67	2435	925300	858.787	6956.86	17617.5	3081
Georgia	2013	2	1293115	121	2744.22	2486.1	944718	852.946	862.314	22601	3081
Georgia	2014	2	1151974	118	2735.51	2460	1.0086e+06	855.128	678.952	17693	3081
Georgia	2015	2	1174427	114	2347.03	2418.1	822154	830.617	836.482	17361.5	1351
Georgia	2016	2	1123096	114	2364.18	2394	861840	810.823	1295.93	18075	1481
Georgia	2017	2	1025274	114	2230.6	2384.8	834680	799.117	1308.78	14334.5	1738
Georgia	2018	2	1193269	115	2146.49	2371.8	806412	701.417	1125.97	14889	2237
Germany	2005	3	49216102	139	65193.1	17031	2.00966e+07	860.815	138093	1784996	36386
Germany	2006	3	48135380	140	62985.9	16946	19826820	837.525	138921	1599788	38540
Germany	2007	3	49033282	141	64037	16950	20001000	853.626	138699	1807176	40741
Germany	2008	3	51483292	142	63978.1	16921	2.0136e+07	682.543	139892	1550625	43413
Germany	2009	3	52499477	142	63944.1	16886	20094340	643.11	139786	1569045	39289
Germany	2010	3	50496339	142	64235.7	16700	19873000	636.348	139351	1786485	40832
Germany	2011	3	50850073	141	62981.9	16719	19728420	649.895	140248	1640414	43754
Germany	2012	3	51339429	141	63243.2	16664	19996800	620.486	136347	1648828	45523
Germany	2013	3	51844264	140	64039.7	16697	20370340	580.922	132655	1675289	43756
Germany	2014	3	54976571	140	65349.4	18333	22182930	577.739	141453	1822791	45836
Germany	2015	3	53005427	140	64220.9	18424	22108800	566.946	137209	1710616	48132
Germany	2016	3	52202593	140	63200.9	18342	22193820	539.017	135753	1658837	46921
Germany	2017	3	52062841	140	61933.2	18097	2.17164e+07	532.023	129272	1496649	48347
Germany	2018	3	48837616	140	59371.3	18295	2.14051e+07	527.255	131086	1342284	44986
Ghana	2005	1	7674011	121	9139.94	13929	1.67148e+06	4819.09	3605.19	11105	174
Ghana	2006	1	7881514	122	8721.44	13737.4	1.78586e+06	4978.1	3861.29	30171	778
Ghana	2007	1	7681720	125	8246.24	13645.9	1.77396e+06	5017.83	4080.64	25924	130
Ghana	2008	1	8625151	128	8346.69	13454.3	1.8836e+06	5022.57	4235.62	18374	359
Ghana	2009	1	9443815	131	8051.57	13462.8	1.88479e+06	5026.23	5955.4	21160	386
Ghana	2010	1	9654457	131	8499.18	13451.2	2.01768e+06	5005.94	5596.82	24835	1389
Ghana	2011	1	10040749	131	9390.81	13281.6	1.99224e+06	4924.11	7007.35	10738	2392
Ghana	2012	1	10601085	130	8900.67	13231.9	2.11711e+06	4857.25	8536.95	42320	3395
Ghana	2013	1	10910197	130	9626.48	13162.3	2.23759e+06	4786.19	8666.7	45343	4398
Ghana	2014	1	11394558	129	9459.3	13092.7	2.35668e+06	4336.64	8560.9	38177	5401
Ghana	2015	1	11470557	129	9938.96	13023.1	2.47438e+06	3838.28	8632.17	42900	8884
Ghana	2016	1	11629951	129	10060.6	12899.1	2579827	3847.52	8642.98	42900	9287
Ghana	2017	1	12435451	130	10503.2	12775.2	2.68279e+06	3838.59	8928.08	82000	9689
Ghana	2018	1	13107067	133	10249.4	12685.9	2.79089e+06	3752.97	8943.01	65200	9689
Greece	2005	3	12566253	140	8684.07	8005	2561600	562.799	49114.6	203847	12083
Greece	2006	3	11683461	138	8479.95	7863	2594790	546.738	50089.2	172621	7505
Greece	2007	3	11241589	138	8443.93	7753	2.55849e+06	525.158	47312.8	136564	7346
Greece	2008	3	11425755	140	8576.3	7657	2603380	513.665	46642.1	175038	5131
Greece	2009	3	11538107	140	8209.68	7560	2494800	526.271	36919.5	114160	3404
Greece	2010	3	11489298	140	8612.82	7489	2546260	534.412	34698.3	177135	5608
Greece	2011	3	11385705	140	9039.92	7396	2.51464e+06	493.042	28282.3	269202	8190
Greece	2012	3	11605815	140	8490.02	7283	2.47622e+06	474.239	12906.8	176000	8002
Greece	2013	3	10685500	139	8255.37	7159	2.43406e+06	476.163	13107.6	189208	8082
Greece	2014	3	11008187	137	8019.64	6207	2420730	474.312	11231	179850	9504
Greece	2015	3	11665384	134	7772.7	6205	2357900	460.475	10853.1	164463	9019
Greece	2016	3	11124527	134	7765.35	6142	2395380	449.366	11419.1	173123	9200
Greece	2017	3	11243307	133	7845.17	6108	2382120	448.603	12313.7	181726	8503
Greece	2018	3	8622839	134	7322.06	6109.6	2260552	466.344	11306.9	179436	11199
Guyana	2005	2	429824	121	1750.17	1142.98	297176	51.349	7182.56	6180	271
Guyana	2006	2	447054	120	1711.23	1147.43	275382	52.934	6276.87	8300	343
Guyana	2007	2	451888	119	1751.38	1151.87	322523	51.751	7379.69	6364	247
Guyana	2008	2	449161	119	1902.36	1156.31	300640	50.982	6828.25	18262	234
Guyana	2009	2	486870	119	1910.18	1160.75	336617	50.177	6799.21	6704	264
Guyana	2010	2	483167	120	2001.91	1165.19	314601	49.758	6220.98	14136	212
Guyana	2011	2	515458	121	2030.16	1176.88	329526	48.49	6970.63	6373	401
Guyana	2012	2	515815	123	2107.39	1188.57	368457	47.665	6256.89	11312.4	428
Guyana	2013	2	590573	123	2298.82	1200.26	360078	45.807	5396.32	16595	359
Guyana	2014	2	559447	122	2435.33	1211.95	351465	44.648	5982.41	14284.8	359
Guyana	2015	2	651197	121	2535.83	1223.64	354856	43.666	5832.21	17224.1	359
Guyana	2016	2	572803	122	2133.17	1232.84	369852	43.343	7179.14	11114.7	359
Guyana	2017	2	602578	123	2255.92	1242.05	372615	42.567	7024.7	7991.63	359
Guyana	2018	2	766741	124	2319.71	1251.25	375375	41.889	7432.35	19817.3	359
Honduras	2005	2	2629306	107	6530.99	3150	2425500	890.769	3502.44	41865.9	3666
Honduras	2006	2	2653040	107	6360.51	3160	2401600	979.686	3803.95	66688.5	4298
Honduras	2007	2	2815715	108	6362.19	3160	2.4332e+06	953.742	4084.24	63491.2	5284
Honduras	2008	2	2896370	108	6255.59	3184	2419840	1004.61	4391.65	55554	5130
Honduras	2009	2	2806543	111	6587.94	3200	2560000	1091.22	4338.26	47616.9	4344
Honduras	2010	2	2865732	114	6598.42	3270	2583300	1167.54	4444.02	56041.7	5737
Honduras	2011	2	3027415	118	6889.92	3313	2584140	1122.8	4615.76	85542.5	6324
Honduras	2012	2	3207848	118	6778.81	3360	2654400	1204.69	4824.77	75417.4	7195
Honduras	2013	2	3005749	117	7018.02	3372	2.6976e+06	1208.29	4907.34	74712.5	7282
Honduras	2014	2	2831053	116	7002.66	3377	2.7016e+06	1047.04	5007.01	74007.6	7604
Honduras	2015	2	3050791	116	6910.08	3377	2.73537e+06	1083.78	5253.01	75343	8114
Honduras	2016	2	3235202	116	7167.98	3426	2.80932e+06	1048.47	4258.16	95944.8	7529
Honduras	2017	2	3524875	117	7227.4	3490	2826900	1291.3	3536.13	110176	8153
Honduras	2018	2	3572655	117	7416.05	3511	2879020	1302.23	6309.94	122752	8783
Hungary	2005	3	9194932	128	6899.65	5863	1993420	192.991	23645.4	260000	9676
Hungary	2006	3	8946796	128	6908.92	5809	1916970	189.4	23134.8	289000	11523
Hungary	2007	3	7832653	126	6804.78	5807	1.91631e+06	181.499	20890.8	320000	11178
Hungary	2008	3	9702380	125	7045.84	5790	1852800	168.604	22228.3	316912	12084
Hungary	2009	3	8696812	124	6539.19	5783	1.7349e+06	175.477	18847.1	272056	11144
Hungary	2010	3	7521855	123	6399.58	5343	1709760	172.159	20292.3	272572	10300
Hungary	2011	3	8318502	121	6595.42	5337	1.70784e+06	186.205	20004.5	303445	8473
Hungary	2012	3	7515001	121	6415.56	5338	1654780	195.812	16317.3	312940	8141
Hungary	2013	3	8383014	121	6877.13	5591	1.78912e+06	187.796	21850.3	342949	7745
Hungary	2014	3	9510763	124	6943.06	5565	1780800	194.098	24168.4	326753	9011
Hungary	2015	3	9112650	126	6978.32	5582	1.84206e+06	209.437	23335	338781	9487
Hungary	2016	3	9949987	128	7160.66	5560	1.8348e+06	222.678	26004.7	403970	9763
Hungary	2017	3	9379691	130	7179.07	5564	1780480	226.229	24210.5	424476	9760
Hungary	2018	3	9337136	131	7532.11	5585	1.84305e+06	219.365	25278.9	424277	8539
Iceland	2005	2	140838	133	610.985	1882	169380	11.068	10707.7	9775	5
Iceland	2006	2	144935	135	636.696	1881	169290	11	8930.57	12342	5
Iceland	2007	2	152552	136	650.36	1876	168840	10.617	9494.75	13832	5
Iceland	2008	2	155410	135	664.795	1876	168840	8.313	8763.88	15321	6
Iceland	2009	2	154789	133	628.616	1875	168750	8.354	9992.61	7535	4
Iceland	2010	2	155962	132	629.749	1874	168660	9.814	9077.84	7590	3
Iceland	2011	2	158644	133	631.835	1873.2	168588	9.722	8699.04	8670	3
Iceland	2012	2	164175	134	629.336	1872.2	168498	10.021	8489.41	9429	3
Iceland	2013	2	161738	136	608.802	1872.2	168498	8.212	9937.15	8616	2
Iceland	2014	2	166207	138	646.761	1872.2	168498	8.602	9395.87	10793	4
Iceland	2015	2	174991	140	660.602	1872	168480	8.249	10048.1	11374	4
Iceland	2016	2	182355	142	654.107	1872	168480	7.795	8721.52	10831	3
Iceland	2017	2	188532	143	659.416	1872	168480	7.492	8579.19	13066	2
Iceland	2018	2	187996	145	646.409	1872	168480	7.969	8962.83	11743	2
India	2005	2	261014666	100	684446	180126	174722220	237252	859156	12723910	35342
India	2006	2	275474579	102	699050	179906	178106940	235124	927969	13760868	37423
India	2007	2	299236872	104	716501	179620	183212400	232692	618694	14417665	27423
India	2008	2	302864730	104	724374	179757	181554570	231647	669731	14863815	14485
India	2009	2	297259164	105	716939	180068	181868680	228054	715156	15558372	28707
India	2010	2	323173202	105	726578	179573	181368730	225027	715141	16450653	40094
India	2011	2	343822701	106	736596	179670	179670000	215536	675112	17367540	55540
India	2012	2	350373580	107	730370	179642	179642000	206098	671119	16820900	52980
India	2013	2	365063160	107	733347	179698	177901020	205796	1.2086e+06	16750100	45620
India	2014	2	373401958	108	734745	179728	177930720	205046	1.19958e+06	16949600	56268
India	2015	2	367543831	108	739294	179675	179675000	204016	805682	17372300	56720
India	2016	2	383045587	109	740215	179578	181373780	202621	857412	16735400	58634
India	2017	2	406109011	110	747887	179578	181373780	201363	865091	16958000	63406
India	2018	2	423266425	111	757149	179578	183169560	200025	863574	17628200	59670
Indonesia	2005	2	64794772	108	151605	51846	24367620	41067.7	140647	2411944	1597
Indonesia	2006	2	67586107	109	153958	51500	24720000	40252.8	126330	2435520	1597
Indonesia	2007	2	67831817	110	155272	53000	25970000	41339.8	117740	2503269	1597
Indonesia	2008	2	71412370	112	158142	54000	26460000	42460.4	118848	2700006	1597
Indonesia	2009	2	73587254	113	162695	55600	28356000	42948	20649.9	2935774	1597
Indonesia	2010	2	78622540	116	163589	55600	28356000	42708.7	23253.2	2784573	1597
Indonesia	2011	2	80757675	118	166295	56500	3.1075e+07	41576.6	124448	2933822	1597
Indonesia	2012	2	85190429	119	169927	56500	33335000	41431.4	129646	2.94704e+06	1597
Indonesia	2013	2	86115556	121	163469	57000	3.249e+07	40652.5	31119.3	2.79111e+06	1597
Indonesia	2014	2	85443710	123	168946	57000	34770000	40501.4	25991.7	2.90941e+06	1597
Indonesia	2015	2	87380124	125	169992	57300	36672000	39329.7	17199.7	2.8186e+06	1597
Indonesia	2016	2	88415558	126	170751	60200	37926000	38356.9	33671.3	2.96403e+06	1597
Indonesia	2017	2	100587106	127	178801	62300	52332000	38239.4	25497.4	2.95199e+06	1597
Indonesia	2018	2	102506100	127	180558	62300	54201000	37562.6	28952.7	3.23709e+06	1597
Iran (Islamic Republic of)	2005	2	37410577	128	43853.2	47631	20957640	2005	225891	1.08942e+06	7808
Iran (Islamic Republic of)	2006	2	38434067	127	45557.2	47852	21054880	2006	246368	1.35565e+06	8253
Iran (Islamic Republic of)	2007	2	41639564	126	44467.3	48073	21152120	2007	170789	1.11679e+06	5923
Iran (Islamic Republic of)	2008	2	31824758	127	40788.4	46685	20541400	2008	272213	1.19357e+06	3017
Iran (Islamic Republic of)	2009	2	34798020	127	41088.2	46686.2	2.19425e+07	2009	282558	1.03393e+06	4050
Iran (Islamic Republic of)	2010	2	36781909	126	41004.3	46539.4	22338912	2010	295081	943707	4382
Iran (Islamic Republic of)	2011	2	36535488	125	37537.7	46392.6	2.22684e+07	2011	296784	559006	4714
Iran (Islamic Republic of)	2012	2	37704451	125	38439.4	46245.8	2.26604e+07	2012	308760	670332	7052
Iran (Islamic Republic of)	2013	2	39466735	128	38001.7	45954	22517460	2013	301917	626029	6494
Iran (Islamic Republic of)	2014	2	41197796	129	31579.6	45954	1.83816e+07	2014	291146	701510	6610
Iran (Islamic Republic of)	2015	2	40441921	130	32467.5	45954	19760220	2015	296317	564053	6726
Iran (Islamic Republic of)	2016	2	41501306	130	33548.2	45954	20679300	2016	310803	564912	6841
Iran (Islamic Republic of)	2017	2	39868018	128	31473.5	46435	20895750	2017	333861	564912	6841
Iran (Islamic Republic of)	2018	2	36656596	127	31922.5	46915	21111750	2018	336394	564912	6841
Iraq	2005	2	4372175	108	6486.61	9390	2441400	1572.15	56244.6	153880	873
Iraq	2006	2	4385567	109	6561.65	8990	2337400	1567.17	41379	167020	824
Iraq	2007	2	4243743	110	6661.17	9140	2.5592e+06	1557.26	32345.4	126420	1063
Iraq	2008	2	3826127	111	7047.71	8190	2.7027e+06	1548.98	42868.3	164120	957
Iraq	2009	2	3868935	108	8355.07	7850	3454000	1543.44	49008.3	171846	850
Iraq	2010	2	4468916	104	8266.91	8220	3616800	1540.71	51875.3	107980	744
Iraq	2011	2	4801957	98	8765.7	8550	3762000	1575.14	61352.9	138340	638
Iraq	2012	2	4881398	98	9054.39	8568.5	3770140	1604.14	66075.9	158685	532
Iraq	2013	2	5418906	98	8744.49	8863.75	3.63414e+06	1645.11	60403	159833	426
Iraq	2014	2	5087751	98	8398.19	9269	3.61491e+06	1691.09	47469.1	80172.2	396
Iraq	2015	2	3023283	97	6204.89	9250	2867500	1727.64	36786.1	63236.8	197
Iraq	2016	2	3034005	97	6662.25	9250	2960000	1729.59	33615.9	104472	151
Iraq	2017	2	2934279	98	7280.43	9250	3052500	1644.31	34639.4	180938	215
Iraq	2018	2	2886613	98	6925.52	9250	3145000	1666.74	38704.9	173014	284
Ireland	2005	3	6293540	141	24501	4302	7528500	121.563	19671	345154	2625
Ireland	2006	3	6241033	140	24281.3	4260	7497600	121.165	19131.5	321588	2767
Ireland	2007	3	6359026	141	23865.3	4276	7354720	118.344	18051.6	308960	3083
Ireland	2008	3	6187146	141	23737.2	4629	7.26753e+06	113.903	18336	306806	2790
Ireland	2009	3	6053244	142	23889.6	4593.92	7.25839e+06	111.841	16400.1	362395	2268
Ireland	2010	3	6312595	142	22965.3	4568	6989040	111.679	16545.5	313649	2529
Ireland	2011	3	6499232	143	22802.4	4555	6923600	109.464	15000.6	296536	3664
Ireland	2012	3	6138193	145	23843.3	4533	7207470	110.041	14731.9	353044	2925
Ireland	2013	3	6438073	147	24055.3	4477	7342280	112.603	14447.2	331782	2951
Ireland	2014	3	6878122	149	24190.5	4466	7368900	108.038	13694.1	312091	3006
Ireland	2015	3	7210610	151	24514.8	4430	7.3981e+06	108.619	13350.2	322394	3124
Ireland	2016	3	7395742	153	25231.4	4461	7.62831e+06	111.019	12645.7	302391	2584
Ireland	2017	3	7832404	155	25857.5	4489	7765970	109.141	12698.9	344238	2860
Ireland	2018	3	7783054	157	24112.2	4516	6.90948e+06	106.188	13123.2	395825	2652
Israel	2005	1	3784991	159	1256.83	514.5	622545	44.718	21446.8	48800	5879
Israel	2006	1	3758870	158	1334.03	508.8	712320	43.714	22520.6	47500	6363
Israel	2007	1	3916656	156	1397.78	518.1	704616	43.147	23660.9	59400	6847
Israel	2008	1	3876404	155	1344.57	515.6	742464	42.376	23579.2	45900	7331
Israel	2009	1	3914793	155	1277.27	522.6	752544	39.945	25195	36100	6650
Israel	2010	1	3906212	155	1304.11	504.5	787020	38.932	24668.9	30200	6753
Israel	2011	1	3957324	156	1387.87	517	775500	37.541	22294.3	44800	6124
Israel	2012	1	4135129	157	1403.02	526.2	778776	36.192	24657.1	45100	6009
Israel	2013	1	4115203	157	1435.41	520.3	785653	41.569	22759.7	46900	6005
Israel	2014	1	4275194	155	1450.18	537.7	768911	38.063	21448.2	46400	6335
Israel	2015	1	4240850	154	1512.41	533.9	864918	35.693	24608.3	45100	6367
Israel	2016	1	4318612	154	1494.75	552	861120	36.375	24683.5	46800	6093
Israel	2017	1	4328872	155	1525.41	644	901600	36.631	25365.2	48477.3	6093
Israel	2018	1	4121506	155	1562.89	641.3	910646	35.606	25497.4	50200	6093
Italy	2005	3	45444466	144	35314.1	14736	1.01678e+07	948.721	139705	800697	84647
Italy	2006	3	43519162	144	35189.1	14203	10084130	978.48	137515	798807	74349
Italy	2007	3	43004440	145	35247.3	14162	1.0055e+07	913.231	133619	812480	80454
Italy	2008	3	44202518	145	35034.9	14457.2	10409184	853.928	129876	670261	79643
Italy	2009	3	44215182	145	34001.5	13982.4	10486800	834.559	129462	514480	74172
Italy	2010	3	42723288	145	34100.8	14327.8	10459294	845.552	124005	498605	71613
Italy	2011	3	42388768	145	33316.6	13852.6	10389450	828.661	123493	516543	70690
Italy	2012	3	40657493	145	33933.5	13729	10296750	830.783	119118	591000	61889
Italy	2013	3	39970030	143	33304.1	13630	10086200	795.498	116682	600600	55633
Italy	2014	3	37553242	140	32920.9	13162	10003120	808.346	115489	574016	59422
Italy	2015	3	40275240	138	33162.9	12945	10097100	842.169	118178	605236	63322
Italy	2016	3	40006325	138	33649.9	12812	10249600	885.985	118630	602730	60259
Italy	2017	3	38538437	138	33577.8	12826.6	1.02613e+07	875.097	120222	599242	56641
Italy	2018	3	38820842	139	33027.2	12451	9213740	877.495	125278	594767	54153
Japan	2005	1	26672357	114	25987.7	4692	9055560	2857.26	302554	553543	63830
Japan	2006	1	26172329	114	25735.6	4671	9.20187e+06	2821.54	281772	528306	65248
Japan	2007	1	26630441	113	25614.8	4650	9300000	2794.26	280337	514482	61164
Japan	2008	1	26755119	112	25096.1	4628	9256000	2745.62	244228	468524	58750
Japan	2009	1	26373676	110	24845.5	4609	9310180	2684.99	270362	434730	60971
Japan	2010	1	25773044	110	24907.4	4593	9277860	2582.09	253136	449471	55576
Japan	2011	1	25458418	111	23965.4	4561	8027360	2514.5	239110	439801	51796
Japan	2012	1	25947177	112	23476	4549	7960750	2443.66	232718	372500	54716
Japan	2013	1	27055043	112	23734	4538	9166760	2388.96	215686	367000	52794
Japan	2014	1	27049314	112	23605.9	4518	9.08118e+06	2370.33	210427	395800	53544
Japan	2015	1	26758663	112	23076.5	4496	8.85712e+06	2344.77	224841	359100	54171
Japan	2016	1	26661081	112	22966.6	4471	8.89729e+06	2282.35	233038	380200	51006
Japan	2017	1	26767964	112	22945.1	4444	8.93244e+06	2263.15	221075	385500	52249
Japan	2018	1	26676981	112	22937.4	4420	9016800	2343.7	218949	369400	52332
Jordan	2005	1	1434472	125	916.082	1013	607800	49.338	11811.9	10700	1736
Jordan	2006	1	1428899	125	845.858	1018	549720	49.857	11876.1	4600	1142
Jordan	2007	1	1430767	124	1090.38	963.3	597246	52.667	12636.7	6500	1351
Jordan	2008	1	1486895	123	1178.27	972.5	680750	53.443	11680.7	7800	1266
Jordan	2009	1	1587523	122	944.363	1025	635500	55.431	12032	8200	1090
Jordan	2010	1	1778281	121	998.084	1002.3	641472	56.096	11869.4	10200	933
Jordan	2011	1	1825445	120	1118.22	1002.6	661716	56.463	11823.8	10200	1112
Jordan	2012	1	1784104	118	923.471	1044.9	626940	57.258	12471.2	10500	708
Jordan	2013	1	1805338	120	1095.01	1056.6	644526	56.883	13429.5	24817	1010
Jordan	2014	1	1883968	121	1148.74	1064	691600	58.432	14480.4	18639	719
Jordan	2015	1	2057720	123	1231.45	1056.3	697158	58.399	14383.3	34523	666
Jordan	2016	1	2132478	120	1326.68	1065.96	778151	57.173	15075.4	22113	1028
Jordan	2017	1	1940475	118	1238.69	1007	745180	56.63	15975.9	20085	1291
Jordan	2018	1	2009308	117	1227.91	1021.8	745914	55.714	15971.1	19918	675
Kazakhstan	2005	2	10651490	122	23737.7	212286	6368580	2407.62	61087.1	20500	3667
Kazakhstan	2006	2	11350635	125	25398.4	211876	6356295	2388.85	64230.5	27800	3926
Kazakhstan	2007	2	12442540	127	23322	211436	6343068	2416.03	35859.1	37500	5576
Kazakhstan	2008	2	11467213	128	24230.9	210851	6.32554e+06	2389.03	46199.2	16300	7045
Kazakhstan	2009	2	13097389	128	23009	210783	6323499	2317.86	43404.6	29500	8716
Kazakhstan	2010	2	11337607	129	26386.6	217162	6.51485e+06	2314.43	43505.1	40701	6284
Kazakhstan	2011	2	15272011	130	23245.1	216988	6509655	2195.44	45702.6	47523	10657
Kazakhstan	2012	2	12037214	131	22851.8	217012	6510363	2145.76	43354.1	105264	8675
Kazakhstan	2013	2	13741428	132	20984.5	216994	6509823	2056.62	43219.2	55742	8738
Kazakhstan	2014	2	13911457	135	23746.5	216799	6503982	1805.79	46312.5	80654	11159
Kazakhstan	2015	2	14532902	135	25419.2	216260	6487791	1563.68	37846.8	91532	10589
Kazakhstan	2016	2	15581920	134	23847.8	216242	8.64968e+06	1491.26	37496.6	80020	10372
Kazakhstan	2017	2	16341220	132	30469.7	216214	8648552	1421.33	42057.6	104223	13426
Kazakhstan	2018	2	16848400	132	26312.4	216036	8.64146e+06	1358.72	46838.5	81004.8	13820
Kenya	2005	2	9208951	96	27698.6	27002	9990740	7918.71	4363.8	72514	1578
Kenya	2006	2	9563470	97	26754.3	27054	9198360	8328.97	5116.35	77667	1578
Kenya	2007	2	9831014	96	43698.7	27070	1.57006e+07	8708.73	5896.24	79441	1578
Kenya	2008	2	10038684	96	44105.4	27085	16792700	9135.51	5673.58	73071	1578
Kenya	2009	2	10453493	98	42211	27285	1.55524e+07	9509.75	5977.35	77794.3	1578
Kenya	2010	2	11062103	98	42465	27320	16118800	9838.45	4689.82	78916.3	1578
Kenya	2011	2	10577996	98	43740.2	27630	1.63017e+07	10179.8	5443.71	102080	1578
Kenya	2012	2	11010326	97	43265.6	27730	1.58061e+07	10543.7	4384.24	125244	1578
Kenya	2013	2	11337981	99	42515	27630	1.57491e+07	10897.3	4488.89	148408	1578
Kenya	2014	2	11376185	100	43735	27630	16025400	11257.7	3776.16	122181	1578
Kenya	2015	2	11633863	100	43679.2	27630	1.63017e+07	11607.6	2748.38	95953.5	1578
Kenya	2016	2	11677452	98	47372.7	27630	17683200	11957.5	3122.11	124369	1578
Kenya	2017	2	11591438	97	43673	27630	16578000	12175.6	3758.92	160389	1578
Kenya	2018	2	11790665	98	45437.2	27630	17406900	12365.1	3798.06	118814	1578
Kyrgyzstan	2005	2	2598417	114	3784.82	10745	1.2894e+06	803.913	11346.3	29589	1081
Kyrgyzstan	2006	2	2646900	113	3886.7	10731.1	1.39504e+06	778.071	12590.6	26842	796
Kyrgyzstan	2007	2	2686662	111	4001.21	10728.6	1394718	747.369	6713.36	26141	1026
Kyrgyzstan	2008	2	2719871	112	4142.92	10727.2	1.50181e+06	741.763	6216.83	22530	663
Kyrgyzstan	2009	2	2834706	114	4532.96	10617.3	1.59259e+06	722.217	5397.4	25887	267
Kyrgyzstan	2010	2	2786452	115	4625.56	10611.9	1.59178e+06	717.52	5013.45	25714	350
Kyrgyzstan	2011	2	2841628	115	4745.1	10608.5	1.69736e+06	708.628	5217.88	22447	313
Kyrgyzstan	2012	2	2808842	115	4866.6	10591.3	1694608	689.565	4962.27	26908	365
Kyrgyzstan	2013	2	2927702	116	5049.58	10556.7	1.79464e+06	720.47	6179.33	29124	341
Kyrgyzstan	2014	2	2963331	116	5237.3	10557.1	1794707	729.538	5816.07	35748	403
Kyrgyzstan	2015	2	3202208	116	5212.62	10556.2	1900116	689.962	5276.81	12786	516
Kyrgyzstan	2016	2	3276713	116	5343.9	10541.1	1897398	632.951	5316.18	14085.7	533
Kyrgyzstan	2017	2	3340428	116	5433.87	10540.1	1897218	541.875	1245.02	9311.93	560
Kyrgyzstan	2018	2	3409029	117	5669.7	10370.8	1970452	479.62	1316.09	24953	608
Latvia	2005	3	1221692	125	2421.16	1734	381480	119.288	5961.46	40900	724
Latvia	2006	3	1156681	126	2456.72	1855	389550	119.665	6133.51	42700	744
Latvia	2007	3	1311127	126	2482.99	1839	386190	108.538	6028.72	47748	1113
Latvia	2008	3	1331829	125	2560.61	1825	401500	84.227	5402.41	50228	1033
Latvia	2009	3	1284004	125	2505.86	1833	384930	79.993	5134.85	53508	881
Latvia	2010	3	1214509	126	2512.64	1805	379050	74.474	5955.69	58643	1028
Latvia	2011	3	1219216	125	2542.18	1816	399520	78.488	5935.73	61875	1071
Latvia	2012	3	1446140	127	2600.2	1841	386610	75.326	5836.5	65204	1397
Latvia	2013	3	1403502	128	2642	1877	394170	73.628	5873.87	69696	1250
Latvia	2014	3	1471158	129	2704.51	1872	393120	68.232	5860.8	72935	1417
Latvia	2015	3	1777036	130	2802.08	1884.5	395745	72.89	6002.75	75820	1512
Latvia	2016	3	1724515	130	2773.78	1931	386200	70.509	6450.98	78285	1725
Latvia	2017	3	1759111	131	2726.7	1933	367270	63.209	6642.56	77441	1478
Latvia	2018	3	1374673	132	2598.61	1938	348840	64.611	6618.52	74540	1568
Lithuania	2005	3	2579501	136	5265.04	2837	879470	204.584	3874.2	119000	1049
Lithuania	2006	3	2188927	138	5230.34	2790.7	893024	199.046	4287.7	122000	1197
Lithuania	2007	3	2587623	138	5379.8	2695.9	916606	165.299	4466.8	127000	2723
Lithuania	2008	3	2634391	138	5141.47	2672.1	855072	115.39	4201.8	118300	2723
Lithuania	2009	3	2688266	136	5142.1	2689	806700	118.083	3695	134400	2749
Lithuania	2010	3	2387620	135	5077.42	2772.3	803967	110.074	4020.4	143200	1804
Lithuania	2011	3	2607969	134	5106.26	2805.9	813711	109.323	4002.2	147000	2062
Lithuania	2012	3	3020820	136	5136.78	2842.2	767394	115.313	4057.8	153000	2560
Lithuania	2013	3	2885943	137	5062.88	2891.4	751764	111.373	3901.6	157226	2516
Lithuania	2014	3	3126199	137	5064.82	2952.4	738100	122.857	3930.7	163200	2546
Lithuania	2015	3	3484996	137	5168.49	3005.9	751475	122.305	3749.33	162813	2738
Lithuania	2016	3	3255271	138	5032.17	2953.9	738475	109.747	3966.95	160237	3337
Lithuania	2017	3	3313073	139	4970.26	2935.3	704472	106.894	4074.79	167149	2994
Lithuania	2018	3	2736840	139	4672.31	2947	677810	99.263	3995.56	159433	2050
Luxembourg	2005	3	245396	138	635.485	129	193500	3.384	1085.8	14230	154
Luxembourg	2006	3	241831	138	626.007	129	190920	3.658	1079.88	14034	154
Luxembourg	2007	3	242133	138	641.313	131	197810	3.782	1106.05	13312	154
Luxembourg	2008	3	246519	138	652.897	131	201740	3.461	1105.47	13329	154
Luxembourg	2009	3	250468	138	656.281	130.7	202585	3.006	1249.93	13384	154
Luxembourg	2010	3	246426	138	665.813	131.04	205733	2.514	1246.31	13766	154
Luxembourg	2011	3	246745	137	654.448	131.27	200843	2.858	1091.18	14446	154
Luxembourg	2012	3	241465	136	639.752	131.42	197130	3.207	1047.47	13675	154
Luxembourg	2013	3	248786	136	656.359	130.88	201555	3.924	1121.63	13366	155
Luxembourg	2014	3	261713	135	663.396	130.99	205654	3.664	1112.98	12714	131
Luxembourg	2015	3	276297	135	675.154	131.27	210032	2.743	1101.12	13007	121
Luxembourg	2016	3	274018	135	687.231	130.651	210348	2.713	1220.44	13731	168
Luxembourg	2017	3	283278	135	694.373	131.158	212476	3.825	1041.57	13574.9	144
Luxembourg	2018	3	300920	135	670.893	131.559	201285	2.994	955.726	13038	148
Madagascar	2005	2	4331964	97	25393.9	40893	5316090	7009.82	1158.11	7463.6	115
Madagascar	2006	2	4437139	99	24284.5	40893	5316090	7139.16	1100.03	3821.17	109
Madagascar	2007	2	4516400	98	25702.5	40893	5725020	7248.4	1204.23	4502.81	94
Madagascar	2008	2	4730323	98	24503.7	40895	5725300	7329.98	1295.04	7502.12	112
Madagascar	2009	2	5040609	97	25244.2	40895	5725300	7414.13	1290.49	4410.95	144
Madagascar	2010	2	5163215	98	25190.8	40895	5725300	7471.13	1397.29	4577.51	242
Madagascar	2011	2	5167173	98	24529.8	40895	5725300	7649.14	1949.34	8660.94	310
Madagascar	2012	2	5378030	97	25181.6	40895	5725300	7726.65	2374.05	16838.8	378
Madagascar	2013	2	4922548	95	23378.7	40895	5725300	7819.5	2762.92	10261.4	508
Madagascar	2014	2	5057530	92	23427.9	40895	6134250	7912.05	2539.45	18316.5	454
Madagascar	2015	2	4932772	90	23058.9	40895	6134250	7992.41	2417.23	16444.6	401
Madagascar	2016	2	5015246	89	23890.9	40895	6134250	8155.72	2205.32	9337.1	494
Madagascar	2017	2	4929201	89	22465.2	40895	6134250	8342.96	2641.84	31410.7	643
Madagascar	2018	2	5128168	89	22773.4	40895	6134250	8525.74	2590.75	28692.6	706
Malawi	2005	1	3127509	108	2978.75	5180	880600	3954.28	893.506	66172	296
Malawi	2006	1	3999866	110	3172.91	5285	951300	4053.52	906.339	82959	202
Malawi	2007	1	4512419	112	3487.27	4985	1.04685e+06	4149.48	1006.8	84330	524
Malawi	2008	1	4694760	113	3873.24	5435	1195700	4255.27	1203.44	98191	625
Malawi	2009	1	5357416	115	3886.46	5485	1.3164e+06	4352.12	1287.27	72041	736
Malawi	2010	1	5354951	118	4475.71	5685	1.4781e+06	4467.55	1267.95	96533	584
Malawi	2011	1	5671269	120	4627.81	5585	1.61965e+06	4592.79	1426.72	84938	554
Malawi	2012	1	5913115	120	4812.87	5585	1787200	4737.77	1327.24	58424.5	776
Malawi	2013	1	6792187	120	5032.35	5600	1.904e+06	4883.19	1283.88	58784.8	1500
Malawi	2014	1	7000966	120	5531.83	5650	1.9775e+06	5022.36	999.225	118305	2358
Malawi	2015	1	6729606	121	5837.96	5650	2203500	5171.05	1003.62	109427	2358
Malawi	2016	1	6571291	121	5894.14	5650	2316500	5326.89	1135.49	63280.2	2358
Malawi	2017	1	7740404	121	6293.48	5650	2486000	5481.02	1221.77	86463.2	2358
Malawi	2018	1	8205726	121	7372.15	5650	3.164e+06	5639.88	1458.46	88084.9	2358
Malaysia	2005	1	13866159	122	13647.9	7134.41	2.92511e+06	1542.98	11704.5	663718	39406
Malaysia	2006	1	14540877	121	13511.1	7075.2	2971584	1581.07	14277.5	649549	39406
Malaysia	2007	1	14532655	121	14076.9	7107.2	3056096	1631.54	35796.3	665261	46868
Malaysia	2008	1	15335118	121	14582	7150.4	3217680	1570.12	17578.3	726951	54822
Malaysia	2009	1	15012298	121	13532.7	7220	3176800	1558.21	13265.4	487281	52464
Malaysia	2010	1	15275581	122	14774.2	7389.3	3325185	1578.57	50694.3	681543	60195
Malaysia	2011	1	16479229	123	14911.8	7530.6	3.46408e+06	1477.31	44835.3	706061	41562
Malaysia	2012	1	16827333	123	15065.3	7829.2	3.60143e+06	1714.45	47941.4	720551	49810
Malaysia	2013	1	16982071	122	14257.8	8059.3	3868464	1714.46	47614.4	555304	61446
Malaysia	2014	1	16804428	121	14365.3	8089	3963610	1746.96	46351.9	601854	49199
Malaysia	2015	1	17866652	119	14348.8	8569.97	3.94219e+06	1766.61	40792.9	538253	63308
Malaysia	2016	1	16816569	120	14299.4	8571	3.94266e+06	1630.99	23659.4	527252	67288
Malaysia	2017	1	18220055	120	13996.4	8571	4028370	1652.66	47077	476917	50683
Malaysia	2018	1	17597572	120	13389.4	8571	3.68553e+06	1595.58	46877.3	386878	44114
Mexico	2005	2	45677281	138	90325.6	106570	38365200	6280.91	171679	1219457	39172
Mexico	2006	2	47837605	137	89565.8	106570	38365200	6215.14	173007	1057564	38403
Mexico	2007	2	48902632	137	90914	106700	39479000	6149.31	167146	1141863	50894
Mexico	2008	2	50156330	136	90664.9	103355	39274900	6212.65	167058	939477	50155
Mexico	2009	2	48938281	134	92110	102682	40045980	6271.88	162753	1038669	50328
Mexico	2010	2	50396520	132	92893.5	101807	39704730	6437.43	163242	1074653	52305
Mexico	2011	2	49834959	131	94567.4	101322	39515580	6470.43	175594	1100656	53220
Mexico	2012	2	52484399	131	93833.3	100512	39199680	6704.66	177948	1.43933e+06	49214
Mexico	2013	2	53789836	131	96593	99486	39794400	6768.54	170908	1.73278e+06	47551
Mexico	2014	2	55656659	132	93056.4	98761	39504400	6887.93	167545	961266	43029
Mexico	2015	2	56000065	133	94155.5	98693	3.94772e+07	6885.46	180566	919369	48293
Mexico	2016	2	59146953	133	98479.7	98350	39340000	6852.79	184666	1.49124e+06	47421
Mexico	2017	2	61794539	133	99787.5	96959	38783600	6984.8	192843	1.45599e+06	50802
Mexico	2018	2	63245286	133	99944.8	96530	38612000	6969.23	201703	1.33184e+06	53144
Mongolia	2005	2	1111641	95	16049.5	113928	5696390	393.92	1879.59	3657	116
Mongolia	2006	2	1098505	96	17582.3	114727	5.73637e+06	391.13	1694.91	6511	116
Mongolia	2007	2	1201106	98	19611.1	114680	6880800	427.626	2044.58	5981	116
Mongolia	2008	2	1375311	100	19782.2	114507	6870420	433.307	2122.52	6921	116
Mongolia	2009	2	1692575	102	19977.7	114270	6.8562e+06	434.353	2142.37	7520	116
Mongolia	2010	2	1298701	103	16390.4	114210	5.7105e+06	367.032	2413.2	11026	116
Mongolia	2011	2	1403918	103	18472.8	114188	6851268	380.66	2957.27	13933	116
Mongolia	2012	2	1497444	105	20334.3	114068	6.84407e+06	409.105	3124.66	16935.6	116
Mongolia	2013	2	1632894	108	21387.6	114102	7.98712e+06	354.942	3221.36	25365	116
Mongolia	2014	2	1652882	112	24079.4	113759	9100704	337.968	2984.47	19127.4	116
Mongolia	2015	2	2180848	116	26366.8	113739	1.02365e+07	348.411	2862.96	20685.7	116
Mongolia	2016	2	2085264	118	27935.9	113671	1.02304e+07	360.131	2379.64	22963.6	116
Mongolia	2017	2	2111978	120	29478.1	113584	11358375	352.218	3205.22	35672.8	116
Mongolia	2018	2	2589362	122	29357.8	113549	11354940	336.809	3254.9	40518.8	116
Morocco	2005	2	9926458	137	13234.4	29989	6297690	4311.61	32489.5	337370	13966
Morocco	2006	2	11820242	136	13692.4	29946	6588120	4226.57	37569.3	321350	13697
Morocco	2007	2	9979381	136	13085.3	29960	6591200	4234.02	44535.3	304810	13697
Morocco	2008	2	10998982	136	13239.6	29981	6595820	4215.77	48950.3	275060	13697
Morocco	2009	2	13072284	136	13115.9	30002.6	6600572	4254.13	51491.3	195952	13697
Morocco	2010	2	13391170	137	13448	29988.3	6897309	4248.51	52971.7	220293	13697
Morocco	2011	2	13878803	138	14129.2	30103.8	7.22491e+06	4247.61	40527.1	221434	13697
Morocco	2012	2	13384073	139	13736.9	30403	7.29672e+06	4197.88	42781.2	185385	13697
Morocco	2013	2	14227745	141	14575.4	30585	7340400	4132.36	44971.3	238977	13697
Morocco	2014	2	14416543	143	14609.9	30082.5	7520625	4016.81	46393.2	233016	13697
Morocco	2015	2	15547599	144	14969.9	30047	7511750	3924.91	48024.2	243243	13697
Morocco	2016	2	13292950	143	13914.7	30962.9	7740725	3841.87	51063.6	114118	13697
Morocco	2017	2	15626345	144	15177.2	31134.4	8.09496e+06	3734.76	53299.1	251200	13697
Morocco	2018	2	16650159	143	15449.6	30613.7	7.95956e+06	3698.81	53170.4	211000	13697
Mozambique	2005	1	2772282	101	18320.7	38557.9	1.54232e+06	7355.31	388.334	6400	771
Mozambique	2006	1	3047555	101	17065.6	38779.5	1.55118e+06	7437.62	396.293	17168	893
Mozambique	2007	1	3110370	103	18222.7	39001.1	1.56004e+06	7530.13	595.679	11464	549
Mozambique	2008	1	2941458	104	19285.7	39222.7	1.56891e+06	7621.53	558.669	41860	891
Mozambique	2009	1	3505129	106	16832	39444.3	1.57777e+06	7696.97	642.121	15133	915
Mozambique	2010	1	3801596	107	18743.4	39665.9	1.58663e+06	7778.44	807.732	43385	1189
Mozambique	2011	1	4064260	109	17462.6	39872.3	1.59489e+06	7850.34	1100.66	32590	769
Mozambique	2012	1	4092340	109	18317.7	40078.7	1.60315e+06	7917	1331.34	23787.9	730
Mozambique	2013	1	3729906	107	18856.2	40285.1	2.01426e+06	7979.76	8770.24	26629.4	691
Mozambique	2014	1	3602099	103	19143	40491.6	2.02458e+06	8043.37	10467.1	33555.7	652
Mozambique	2015	1	3360790	99	17849	40698	1627920	8098.73	10461.5	12068.8	613
Mozambique	2016	1	3374882	97	16757.1	41009.7	1.64039e+06	8289.22	16559.6	19192.5	574
Mozambique	2017	1	3861460	97	16691.6	41231.4	2.06157e+06	8500.03	17492.9	22609.5	535
Mozambique	2018	1	4405115	98	19778.1	41413.8	2.07069e+06	8723.19	910.757	26508.5	535
Namibia	2005	2	488324	105	8166.8	38820	2329200	152.594	7145.65	1003	56
Namibia	2006	2	502735	103	9445.56	38820	1941000	155.553	7659.74	1892	56
Namibia	2007	2	496836	101	8712.32	38808	1940400	158.685	7944.92	1337	56
Namibia	2008	2	499629	98	6910.94	38808	1940400	162.201	9922.43	210	56
Namibia	2009	2	503301	95	9722.89	38808	1940400	164.885	10594.5	1268	56
Namibia	2010	2	513846	95	9008.39	38809	1940450	167.053	11394.8	2849	56
Namibia	2011	2	517202	96	13751.3	38809	1940450	175.027	10411	4866	56
Namibia	2012	2	536190	98	15087.3	38809	1940450	183.034	11491.8	10503.4	56
Namibia	2013	2	519226	101	7961.39	38809	1940450	218.8	9947.27	7729.93	56
Namibia	2014	2	529148	104	7025.27	38809	1940450	209.124	14787.4	3874.2	56
Namibia	2015	2	514532	107	6836.26	38809	1940450	171.537	15746.9	10368.1	56
Namibia	2016	2	510865	109	7457.21	38810	1940500	138	16960.1	19648.5	56
Namibia	2017	2	547421	109	7449.16	38810	1940500	151.487	17941.2	18840.1	56
Namibia	2018	2	543519	109	6585.02	38810	1940500	164.986	16100.9	20356.6	56
Nepal	2005	2	6428740	109	22823.9	4202	6765220	9448.31	3813.44	2856	128
Nepal	2006	2	6512612	110	23159.9	4185	6863400	9586.74	3605.95	8781	129
Nepal	2007	2	6478401	110	23233.8	4166	6998880	9710.2	3253.31	1939	344
Nepal	2008	2	6918764	112	23988.7	4152	7141440	9779.74	4376.69	2790	353
Nepal	2009	2	7256351	113	24688.4	4140	7327800	9824.43	5468.18	28331	210
Nepal	2010	2	7329167	115	24961.3	4126	7468060	9844.43	6129.1	43148	332
Nepal	2011	2	7894965	117	25570.7	4126.6	7.71674e+06	9802.17	6288.93	54769	343
Nepal	2012	2	8593298	119	26084.9	4121	7912320	9720.18	6258.84	45950	410
Nepal	2013	2	8348285	122	26222	4121	8035950	9647.63	7305.92	78287	455
Nepal	2014	2	8784925	123	26541.8	4121	8035950	9582.08	7495.17	96717.7	549
Nepal	2015	2	8785616	126	26356	4121	8035950	9578.2	6757.95	105798	574
Nepal	2016	2	8992524	128	26540.6	4121	8.36563e+06	9793.85	10186.3	105723	633
Nepal	2017	2	9400806	129	27119.3	4121	8406840	9963.64	11813.3	91633.7	692
Nepal	2018	2	9459511	129	27450.9	4121	8571680	10173.3	12808.4	127251	750
Netherlands	2005	3	15427660	125	19128.6	1937.7	7402014	293.077	179160	279246	10704
Netherlands	2006	3	15081365	125	18949	1919.6	7.33287e+06	293.906	157954	287767	10461
Netherlands	2007	3	15544724	125	18974.1	1914.4	7466160	277.257	158519	241217	12073
Netherlands	2008	3	15804209	125	19558.6	1929.3	7678614	269.372	160166	231058	10777
Netherlands	2009	3	16247305	124	19680.6	1917.4	7822992	266.676	160279	224188	9857
Netherlands	2010	3	16207784	124	19746.4	1872.3	7882383	257.907	182547	217959	9586
Netherlands	2011	3	16834187	124	19480	1858.4	7.80528e+06	234.726	162370	212312	10954
Netherlands	2012	3	16422914	125	19481.6	1841.7	7735140	231.14	164245	231000	11348
Netherlands	2013	3	16887567	125	19741.1	1847.6	7.87078e+06	175.08	164616	201997	10720
Netherlands	2014	3	17466513	125	20309.8	1839.1	8.07365e+06	190.604	149684	221682	10643
Netherlands	2015	3	17935499	126	21121.3	1846	8343920	195.16	159238	241368	9977
Netherlands	2016	3	18491648	126	21112.6	1815	8.29455e+06	191.93	159857	224076	10783
Netherlands	2017	3	18517964	127	20130.1	1819	8003600	195.398	158101	224363	10601
Netherlands	2018	3	17364518	128	18670.6	1822	7.4702e+06	184.35	155709	208797	9309
New Zealand	2005	2	14381478	127	44815.8	11712	12883200	144.946	29922.5	355000	4058
New Zealand	2006	2	14531554	128	44933.6	11375	1.29675e+07	149.492	30523.5	310000	4388
New Zealand	2007	2	14902321	128	44609.7	11487	12865440	151.453	30348.4	312000	4939
New Zealand	2008	2	14700807	128	43501.9	11374	1.25114e+07	146.313	28957.5	328000	5857
New Zealand	2009	2	14960816	128	43765.4	11490	12524100	140.971	27315.9	297000	5086
New Zealand	2010	2	14960623	127	43658.6	11408	1.24347e+07	146.999	26108.1	341000	5086
New Zealand	2011	2	14901219	127	43943.7	11371	1.23944e+07	153.246	27088.7	367000	5086
New Zealand	2012	2	15645287	126	44717.4	11209.4	12554528	150.511	28610.8	363000	5086
New Zealand	2013	2	16038565	126	44573.8	11106	1.25498e+07	147.94	28266.3	370000	5086
New Zealand	2014	2	17010120	127	45032.1	11116	12672240	147.567	31722	405000	5086
New Zealand	2015	2	17374226	127	44370	10712	1.22117e+07	146.569	30443.3	429000	5086
New Zealand	2016	2	17329116	127	44368.4	10614	1.22061e+07	162.387	29013.7	432000	5086
New Zealand	2017	2	16744246	128	44147.5	10644	1.22406e+07	159.802	26978.7	443000	5086
New Zealand	2018	2	17108743	128	44012.1	10498	1.21777e+07	150.878	25897.6	458000	5086
Nicaragua	2005	2	1888519	107	8554.43	5306	2918300	592.833	665.902	35608	9392
Nicaragua	2006	2	1878274	108	8599.82	5200	2.964e+06	614.792	709.842	42671	6889
Nicaragua	2007	2	1988914	109	8591.16	5185	3.0073e+06	646.529	525.479	41872	9850
Nicaragua	2008	2	1993344	109	8614.72	5120	2969600	624.621	668.405	34115	10174
Nicaragua	2009	2	2175129	110	8747.6	5105	3011950	640.683	769.628	47285	9388
Nicaragua	2010	2	2182354	111	8934.68	5026	3065860	679.5	695.749	39863	12242
Nicaragua	2011	2	2378269	112	9808.61	5070.9	3346794	728.002	728.149	54979	4932
Nicaragua	2012	2	2433588	114	10218.5	5103	3.52107e+06	763.574	803.126	65379	4414
Nicaragua	2013	2	2475853	113	10617.8	5065	3697450	792.363	817.949	36289	6705
Nicaragua	2014	2	2417486	113	11202.5	5065	3900050	833.193	943.749	50567	6827
Nicaragua	2015	2	2374102	112	11622.8	5065	4.10265e+06	837.016	1044.07	55976.3	7846
Nicaragua	2016	2	2515036	113	11607.2	5065	4.10265e+06	844.92	1040.47	59453	7682
Nicaragua	2017	2	2750616	114	11254.6	5065	3.9507e+06	854.484	1091.45	77641.9	7902
Nicaragua	2018	2	2713380	113	11609.5	5065	4.10265e+06	864.68	1092.59	48309.5	6994
Niger	2005	2	2918218	113	18836.9	42965	7304050	4063.98	451.896	2786	25
Niger	2006	2	3155952	113	19545.3	42989	7.73802e+06	4218.97	430.875	4049	21
Niger	2007	2	3212234	114	20453.8	43782	8318580	4386.03	498.47	2508	31
Niger	2008	2	3868261	115	21409.9	43782	8318580	4544.52	483.442	1558	12
Niger	2009	2	3312747	118	22319.1	43782	8756400	4721.55	637.594	3304	7
Niger	2010	2	4318995	119	21859.2	43982	8796400	4891.32	789.339	4829	11
Niger	2011	2	3815630	121	22674.4	44482	8896400	5077.28	681.629	3813	11
Niger	2012	2	4292202	121	23850.5	44782	9404220	5003.84	912.074	12812.1	21
Niger	2013	2	4259760	121	25027.9	45682	10050040	5075.07	1162.55	7123.17	28
Niger	2014	2	4553640	121	26286.3	45682	10506860	5112.91	1234.71	12602.9	35
Niger	2015	2	5127175	122	27314.2	45697	1.09673e+07	5302.13	1272.83	6721.04	41
Niger	2016	2	5507339	123	28725	46397	1.11353e+07	5485.66	1155.6	6440.36	48
Niger	2017	2	5641831	124	30048.6	46600	11650000	5682.22	1339.94	6440.36	33
Niger	2018	2	6111421	124	31532.9	46600	12582000	5880.12	1125.93	6440.51	18
North Macedonia	2005	1	1083188	115	1455.04	1228	368400	115.719	1199.57	18092	149
North Macedonia	2006	1	1108937	117	1477.69	1224	379440	115.027	1029.24	17074	327
North Macedonia	2007	1	1109661	119	1476.82	1076	355080	107.804	682.475	18897	119
North Macedonia	2008	1	1170807	121	1438.47	1063	350790	111.761	673.183	15677	85
North Macedonia	2009	1	1190512	120	1368.4	1013	324160	117.712	470.766	17412	98
North Macedonia	2010	1	1237640	119	1424.88	1119	324510	119.702	798.394	19444	98
North Macedonia	2011	1	1199554	118	1453.72	1118	324220	121.928	680.856	18143	98
North Macedonia	2012	1	1162723	118	1359.43	1267	304080	112.973	685.331	16738.8	98
North Macedonia	2013	1	1224529	118	1362.47	1260	302400	127.63	656.25	19314.1	98
North Macedonia	2014	1	1196552	119	1383.9	1261	302640	128.105	674.32	20428.6	98
North Macedonia	2015	1	1307304	120	1406.74	1262	315500	126.802	718.978	19644.8	98
North Macedonia	2016	1	1325118	120	1448.32	1265	316250	120.741	766.897	22524	98
North Macedonia	2017	1	1072751	121	1438.33	1266	316500	120.682	744.336	20996.7	98
North Macedonia	2018	1	1296418	122	1401.76	1264	316000	119.617	767.431	17914	98
Norway	2005	1	2050272	137	5343.83	1036	1408960	76.878	33644.6	105549	519
Norway	2006	1	2052965	137	5277.88	1035	1.4076e+06	77.665	32220.6	103046	696
Norway	2007	1	2057979	137	5231.85	1032	1.40352e+06	70.622	31576.5	106319	722
Norway	2008	1	2170864	137	5202.65	1024.8	1393728	66.916	31286.4	107703	801
Norway	2009	1	2079105	137	5078.04	1014.26	1.38954e+06	67.968	33474.3	92742	535
Norway	2010	1	2117068	137	5040.2	1005.9	1378083	64.062	34550.2	85366	699
Norway	2011	1	2037281	137	5059.61	999	1368630	60.153	33464.9	96000	824
Norway	2012	1	2060676	137	5040.95	992.8	1.38992e+06	57.571	35411.4	94463	814
Norway	2013	1	2077271	136	5025.28	987.143	1.40174e+06	57.514	32329.7	95522	762
Norway	2014	1	2146947	135	5035.73	986.76	1.39133e+06	59.18	29219	99206	861
Norway	2015	1	2174834	135	5116.92	986.03	1.3903e+06	53.244	17970.3	102598	631
Norway	2016	1	2195644	133	5176.85	983.661	1.41647e+06	55.347	18152.8	102462	676
Norway	2017	1	2201397	133	5171.63	985.112	1.43826e+06	54.833	18840.2	99675	671
Norway	2018	1	2098220	132	5141.89	986.28	1.42024e+06	56.975	19024.1	102393	614
Pakistan	2005	2	47526009	106	132416	35965	37763250	21131.8	53520.2	2818779	7914
Pakistan	2006	2	48394009	106	140860	36135	4.11939e+07	21757.7	56603.1	2868984	6925
Pakistan	2007	2	50240394	107	143393	36013	42495340	22580.9	62229	2714053	5936
Pakistan	2008	2	52538553	107	149999	35313	44141250	23809.8	55936.8	2928057	4947
Pakistan	2009	2	53776316	107	156480	35277	45507330	23942	58405.6	3451900	3958
Pakistan	2010	2	53532931	106	154496	35242	46519440	24840.2	52548.8	3270531	2968
Pakistan	2011	2	56991735	106	161732	35936	4.8873e+07	25552.5	48032.7	3187339	1979
Pakistan	2012	2	56799512	106	162805	36063	50488200	25822.1	42052	2850771	990
Pakistan	2013	2	64090186	107	170937	36280	5.18804e+07	25956.5	44103.6	3239557	735.647
Pakistan	2014	2	61183383	108	175329	36252	53652960	26881.1	43476.8	3139263	546.643
Pakistan	2015	2	60764075	109	179332	36202	55751080	26795.3	44521.9	3160507	406.198
Pakistan	2016	2	62873161	109	185466	36794	6.03422e+07	28135.5	47848.5	3241907	301.837
Pakistan	2017	2	71335019	110	193347	37003	65495310	27033.6	48556.8	3446922	224.288
Pakistan	2018	2	71247399	110	198169	36300	67881000	25856.3	50549.8	3446922	166.663
Paraguay	2005	2	5130977	115	23533	18449.1	7.74861e+06	811.339	9155.4	41897	15263
Paraguay	2006	2	5463652	114	23657.6	18791.2	7.7044e+06	758.085	9424.3	47891	16433
Paraguay	2007	2	6256678	113	25776.8	19133.4	8.22734e+06	749.954	9600.82	76839	17603
Paraguay	2008	2	6091169	112	24536.1	19475.5	7.98496e+06	678.118	9997.67	58789	18773
Paraguay	2009	2	5251397	113	26348.7	19817.6	8.91794e+06	770.939	10221	58908	19943
Paraguay	2010	2	7257482	114	28095.4	20159.8	9.2735e+06	707.161	10830.7	81616	21113
Paraguay	2011	2	7632204	115	28921.7	20574	9.46406e+06	721.064	11183.3	100585	22283
Paraguay	2012	2	5659628	115	30225.2	20988.3	1.00744e+07	793.488	10878.1	97575.8	23453
Paraguay	2013	2	8406857	116	31350.3	21402.6	1.00592e+07	695.605	11228.6	115423	24667
Paraguay	2014	2	8976074	116	32978.1	21748	10874000	666.016	11697.6	134521	18070
Paraguay	2015	2	8904715	116	32416.3	21953	10756970	609.345	12337.4	122302	18908
Paraguay	2016	2	9149644	116	32125.8	21749	10439520	674.421	13939	120237	18567
Paraguay	2017	2	9901845	116	33473	21738	10434240	655.609	14521.3	133804	19662
Paraguay	2018	2	9867350	117	31414.2	21822	10256340	670.26	14930.9	133104	21122
Peru	2005	2	9663284	105	25109.1	23383	8.18405e+06	4558.48	17808	180300	3578
Peru	2006	2	10471100	108	25128.5	23476	8216600	4600.61	17289.3	203041	4238
Peru	2007	2	10721002	110	25788.7	23568	8484480	4293.81	14849.1	246705	2928
Peru	2008	2	11603069	112	26014.1	23715	8537400	4284.27	13804.7	203064	5009
Peru	2009	2	11845010	113	26831.3	23946	8620560	4308.44	14658.1	261885	4719
Peru	2010	2	12449296	114	26775.3	24023	8.64828e+06	4302.76	9317.9	223425	6226
Peru	2011	2	12960899	116	26885.7	24104	8677440	4421.92	11004.3	251242	6031
Peru	2012	2	13712184	117	27042.7	24332.1	8.51623e+06	4359.59	11340.5	266346	7289
Peru	2013	2	14091273	119	26998.9	24592	8.6072e+06	4378.06	11742.7	253007	7092
Peru	2014	2	14541897	120	26790.4	24389	8.78004e+06	4517.02	11529.1	249814	8275
Peru	2015	2	14715545	120	27079	24416	9033920	4558.65	12169.7	282129	8893
Peru	2016	2	15052491	120	27341	24443	8799480	4662.64	11684.6	289320	9483
Peru	2017	2	15408038	120	27650.4	24518.1	8826516	4777.08	10750.8	330068	10037
Peru	2018	2	16662283	120	27463.5	24698.6	9138482	4953.86	9825.29	246046	8618
Philippines	2005	1	25095832	114	59697.5	11355	9.19755e+06	11449.6	7717.81	544134	18304
Philippines	2006	1	26039241	115	59959.8	11580	9148200	11543.8	12750.4	474332	18899
Philippines	2007	1	27595691	116	61570.6	11790	9314100	11711.1	14926.7	519960	19404
Philippines	2008	1	28751471	117	62604.9	12010	9.3678e+06	11915.2	16117.8	401297	20076
Philippines	2009	1	28655061	117	63611.9	12100	9559000	12201.8	21746.7	428140	19976
Philippines	2010	1	28351402	116	62609.4	12100	9438000	12242.8	15150.8	593226	21311
Philippines	2011	1	29494859	115	63148.1	12260	9072400	12568.9	13311.4	518448	21180
Philippines	2012	1	30526117	115	64001	12430	8825300	12563.8	13858.9	470000	21608
Philippines	2013	1	30603573	115	64749.4	12440	8832400	12341.7	15308.2	527459	22374
Philippines	2014	1	31199933	115	65026	12440	8832400	12468.3	15386.3	595539	22112
Philippines	2015	1	31174847	115	63923.3	12440	8956800	12171.4	17393.9	526906	23251
Philippines	2016	1	30855834	117	63699.7	12440	9.0812e+06	11496.8	19581.7	628136	21632
Philippines	2017	1	32257398	120	66969.5	12440	9.0812e+06	10661.9	22436.5	761288	21491
Philippines	2018	1	32483498	122	66256.9	12440	9.0812e+06	10407	18033.8	649676	21350
Poland	2005	3	27048648	132	31664.2	15906	9225480	2519.05	199464	996500	16039
Poland	2006	3	26343307	132	32214.8	15957	9414630	2370.26	175950	1056200	17101
Poland	2007	3	28277740	131	32931.1	15469	9436090	2323.75	163916	1142300	18721
Poland	2008	3	28414959	132	32261	15601	8.73656e+06	2293.02	169790	1095400	20611
Poland	2009	3	29265403	133	31349.7	15619	8434260	2186.86	166770	1023700	18493
Poland	2010	3	27859190	135	31977	14449	8958380	2143.59	174594	1091100	19449
Poland	2011	3	28481366	135	31420.8	14779	8.42403e+06	2123.93	167368	1094700	21779
Poland	2012	3	29330856	136	31512	14529	7.70037e+06	2070.53	170706	1179100	21886
Poland	2013	3	29069544	136	30982.8	14609	7742770	1971.81	165413	1098400	22204
Poland	2014	3	31074255	135	30761.5	14558	8.0069e+06	1927.04	157524	1003600	23557
Poland	2015	3	29467622	135	30960	14545	8.1452e+06	1956.55	151913	1043000	24006
Poland	2016	3	31059657	137	31324.5	14543	8.14408e+06	1826.13	162137	1150600	24463
Poland	2017	3	32495072	139	31730.1	14620	8.4796e+06	1792.1	175977	1178800	25076
Poland	2018	3	31451863	141	31700.3	14669	8.50802e+06	1698.56	179678	994100	23178
Portugal	2005	3	5771817	142	7284.87	3823.89	2.2561e+06	613.547	24269.9	84000	16353
Portugal	2006	3	5902825	141	7065.8	3757.66	2254596	609.578	18918.7	87391	15702
Portugal	2007	3	5616347	141	7198.07	3660.92	2.23316e+06	606.978	20677.1	113005	16682
Portugal	2008	3	5834915	141	7171.19	3725.86	2.27277e+06	588.731	18326.1	105131	17080
Portugal	2009	3	5985643	141	7081.91	3695.58	2.2543e+06	571.343	17972.2	97293	13985
Portugal	2010	3	6046631	140	6919.98	3654.17	2192502	549.721	19554.1	100249	13774
Portugal	2011	3	5786710	140	7018.98	3649.36	2.22611e+06	484.713	17945.2	95088	14025
Portugal	2012	3	5718139	140	7053.69	3664.41	2.23529e+06	492.421	17315.1	106864	12444
Portugal	2013	3	5874377	139	7006.45	3716.43	2.22986e+06	454.83	17567.2	110643	10127
Portugal	2014	3	5835908	138	7248.22	3699.69	2.3308e+06	390.872	17838.7	129991	12892
Portugal	2015	3	6697512	137	7398.55	3695.03	2.40177e+06	344.261	18389.6	117906	10006
Portugal	2016	3	6157407	137	7399.96	3636.46	2.40006e+06	319.949	18239.4	108440	9779
Portugal	2017	3	6864588	138	7658.07	3602.68	2.44982e+06	305.798	19295.4	102584	8172
Portugal	2018	3	6228883	139	7157.91	3591.42	2.29851e+06	295.335	19362.6	101282	8172
Romania	2005	3	14516114	139	17256.5	14180	5530200	2891.78	7934.9	299195	7566
Romania	2006	3	14390725	140	17081.7	14039	5615600	2772.97	9807.13	252201	6733
Romania	2007	3	11353513	141	16993.6	13630	5.7246e+06	2664.33	8719.97	265487	6314
Romania	2008	3	13990045	142	17420	13634	5726280	2563.67	10798.1	279886	7194
Romania	2009	3	13667945	143	17023.5	13621	5584610	2532.64	14521.7	296055	6549
Romania	2010	3	13655350	143	16608.1	14156	5379280	2733.41	15469.9	305757	7249
Romania	2011	3	15178409	143	15085.3	13982	4753880	2516.02	16981.1	313333	6583
Romania	2012	3	11787498	144	14552	13733	4669220	2576.86	19944.2	289963	6419
Romania	2013	3	14459003	142	15251.8	13905	4.7277e+06	2514.53	17060.8	344468	6948
Romania	2014	3	15135593	140	15207.6	13830	4.7022e+06	2448.86	16694.8	303562	6724
Romania	2015	3	14114021	139	15572.8	13858	4711720	2185.21	18353.5	357352	6608
Romania	2016	3	14807501	141	15704.6	13521	4.73235e+06	1955.48	18327.4	344311	6463
Romania	2017	3	17006990	142	15804.1	13378	4.6823e+06	1979.13	20198.3	381342	6859
Romania	2018	3	17390737	144	15628.4	13414	4426620	1938.59	23356.6	468639	5141
Russian Federation	2005	1	67638511	127	99613.6	215680	23724800	6989.61	335852	863240	37249
Russian Federation	2006	1	68595814	129	96798	215488	23703680	6849.18	330833	914660	38661
Russian Federation	2007	1	70150673	131	97418.5	215463	23700930	6399.59	366779	1043750	40072
Russian Federation	2008	1	78240406	132	103772	215494	23704340	6104.27	371003	1209760	41483
Russian Federation	2009	1	77164006	132	99256.8	215494	23704340	5785.23	312163	1237290	42894
Russian Federation	2010	1	65858308	132	97385.2	215494	23704340	5469.22	297428	1192680	44305
Russian Federation	2011	1	81519666	133	97727.2	215494	23704340	5489.99	335486	1262820	45716
Russian Federation	2012	1	75615426	134	97409.2	215494	23704340	5282.12	305075	1179790	47127
Russian Federation	2013	1	82483045	135	96208.7	215494	23704340	5016.1	311223	1166600	48538
Russian Federation	2014	1	86927636	135	98865.2	215494	23704340	4826.8	349805	1194490	49949
Russian Federation	2015	1	89188209	136	96491.6	215494	23704340	4782.2	330653	1263420	51360
Russian Federation	2016	1	91313167	136	97552.2	215494	23704340	4784.99	320047	1445212	71057
Russian Federation	2017	1	95740438	136	96648.3	215494	25859280	4179.79	328226	1512795	79501
Russian Federation	2018	1	93296281	137	97161.3	215494	25859280	4168.36	337319	1542017	76368
Saudi Arabia	2005	1	4858856	133	6067.94	173717	3474340	309.722	169680	194000	3876
Saudi Arabia	2006	1	4933342	134	5943.61	173674	3473480	309.717	182363	206000	4046
Saudi Arabia	2007	1	4993068	133	6078.83	173675	3473500	349.666	202061	231000	4217
Saudi Arabia	2008	1	5037450	130	5181.93	173572	3471440	365.661	222180	168000	4378
Saudi Arabia	2009	1	4862432	130	4700.64	173435	3.4687e+06	358.021	214299	150000	4539
Saudi Arabia	2010	1	5035794	129	5139.55	173406	3468120	388.135	220762	149000	4700
Saudi Arabia	2011	1	4853685	131	5596.81	173388	3467760	423.638	225052	185500	4861
Saudi Arabia	2012	1	4706848	130	5662.08	173345	3466900	465.154	228520	206000	5022
Saudi Arabia	2013	1	5178173	133	6286.45	173295	3465900	503.403	215878	171600	5413
Saudi Arabia	2014	1	4589507	134	6000.77	173575	3471506	622.663	219285	164000	6260
Saudi Arabia	2015	1	5039921	136	6212.83	173637	3.47274e+06	759.378	233421	197000	7107
Saudi Arabia	2016	1	5306780	136	6321.64	173627	3472540	638.124	206979	201700	7954
Saudi Arabia	2017	1	5576996	137	6208.12	173617	3472340	463.479	169232	178600	8801
Saudi Arabia	2018	1	6035566	136	6375.23	173595	3471900	332.009	177289	178200	9648
Senegal	2005	2	1883300	103	10280.4	8776	3.15936e+06	1222.06	4600.01	12194	466
Senegal	2006	2	1616754	105	10601.9	8488	3225440	1219.67	3368.16	1611	512
Senegal	2007	2	1457607	108	9945.7	8503	3316170	1214.27	4127.87	1446	558
Senegal	2008	2	2176547	110	10498.1	9275	3431750	1208.26	3716.07	1845	604
Senegal	2009	2	2387855	111	10471.4	9488	3415680	1198.96	4042.81	18489	650
Senegal	2010	2	2614739	110	11037.7	9458	3594040	1189.72	5185.14	27170	696
Senegal	2011	2	1851630	109	11251.4	8965	3586000	1183.16	5589.39	19847	742
Senegal	2012	2	2220509	108	10672.2	8965	3.67565e+06	1181.79	5283.81	19370	788
Senegal	2013	2	2211641	109	11173.3	8868	3813240	1182.77	5236.55	21340	723
Senegal	2014	2	2271357	109	10925	8872	3814960	1175.03	5939.96	21450	610
Senegal	2015	2	2957529	112	10943.4	8873	3992850	1169.57	6638.23	28300	709
Senegal	2016	2	2680121	113	11950.2	8878	4083880	1175.37	7178.05	34485.8	831
Senegal	2017	2	3587315	115	12276.8	8878	4261440	1180.31	7296.1	47422.1	479
Senegal	2018	2	4134565	116	12036.3	8878	4350220	1187.84	7068.71	36232.5	479
Slovakia	2005	3	2528932	110	2631	1941	776400	106.417	6862.85	78681	1546
Slovakia	2006	3	2349049	110	2613.78	1939	775600	101.329	6095.95	88935	1587
Slovakia	2007	3	2245176	110	2541.51	1930	752700	99.601	5792.82	87737	1595
Slovakia	2008	3	2551812	111	2498.82	1937	716690	96.358	5982.68	77058	1498
Slovakia	2009	3	2259989	114	2426.1	1930	636900	84.584	5456.31	86873	1654
Slovakia	2010	3	1948779	115	2381.68	1944.7	641751	74.489	5689.22	92969	1881
Slovakia	2011	3	2214233	115	2465.79	1929.7	617504	71.576	6030.92	101004	1411
Slovakia	2012	3	1907927	115	2458.71	1927.4	578220	75.601	5670.65	113581	1564
Slovakia	2013	3	2088084	114	2511.7	1925	616000	77.291	5646.93	113581	1620
Slovakia	2014	3	2337732	111	2579.32	1921	595510	82.885	5867.32	119036	1722
Slovakia	2015	3	2003380	110	2513.04	1922	615040	77.279	5139.2	114773	1568
Slovakia	2016	3	2363606	110	2601.75	1948	623360	72.231	5364.31	126236	1520
Slovakia	2017	3	2055416	112	2462.36	1942	602020	68.823	4905.98	122541	1724
Slovakia	2018	3	2181783	113	2507.51	1947	603570	59.096	4666.55	128977	1785
Slovenia	2005	3	1079405	124	1763.13	509	447920	86.584	5430.15	28864	1384
Slovenia	2006	3	1047952	124	1741.97	491	451720	92.272	5433.89	29947	1281
Slovenia	2007	3	1043936	125	1733.71	498	458160	97.622	5322.04	29220	1155
Slovenia	2008	3	1040257	126	1774.84	618.56	482477	85.204	5276.7	24883	1218
Slovenia	2009	3	1011924	127	1725.15	625.12	443835	89.366	4490.91	27068	1163
Slovenia	2010	3	1001892	127	1730.79	623.86	449179	85.161	4534.07	27328	1134
Slovenia	2011	3	994089	127	1705.56	620.61	434427	80.716	4345.85	26999	1122
Slovenia	2012	3	913113	127	1664.29	611.79	416017	77.887	4409.32	26300	1016
Slovenia	2013	3	879388	127	1649.16	610.21	408841	77.538	4341.65	27263	917
Slovenia	2014	3	943034	127	1657.88	618.75	408375	88.709	4520.34	28612	1010
Slovenia	2015	3	982269	127	1669.28	620.66	415842	65.378	4594.26	28319	1047
Slovenia	2016	3	971135	127	1706.77	621.63	422708	46.352	4596.32	27097	1157
Slovenia	2017	3	943664	128	1703.85	619.22	427262	53.745	4623.23	27083.9	1087
Slovenia	2018	3	982222	128	1663.17	616.18	419002	54.072	4633.96	27293	1172
South Africa	2005	2	16903337	123	32489.8	97483	1.46224e+07	908.197	65343.8	347260	26857
South Africa	2006	2	16346167	123	31404	96888	1.45332e+07	866.697	64635.4	428719	26857
South Africa	2007	2	16772881	123	32363.3	96890	14533500	837.937	66777.1	439480	26857
South Africa	2008	2	18825123	123	32781.4	97108	15537280	836.636	65407.4	424123	26857
South Africa	2009	2	18560718	123	32978.8	96988	15518080	738.111	63875.9	414000	26857
South Africa	2010	2	19110323	124	32854.3	96891	15502560	690.371	65437.3	395000	26857
South Africa	2011	2	18960986	124	32639	96374	15419840	665.822	86584.4	419000	26857
South Africa	2012	2	19561482	124	33201.6	96341	15414560	718.118	95078.1	425000	26857
South Africa	2013	2	20640724	123	32259.1	96341	15414560	764.929	103272	404000	26857
South Africa	2014	2	21798014	122	32433.1	96341	15414560	726.817	106331	395000	26857
South Africa	2015	2	21289157	121	30937.8	96341	14451150	909.999	95529.3	357000	26857
South Africa	2016	2	20311492	121	29612	96341	14451150	903.402	162052	327000	26857
South Africa	2017	2	22246744	121	31042.2	96341	14451150	874.329	165056	470000	26857
South Africa	2018	2	21937383	120	30383.9	96341	14451150	865.603	109402	381000	26857
Spain	2005	3	42667921	126	42366.8	29164	1.63318e+07	1033.35	134609	923764	41017
Spain	2006	3	46546838	126	42219.8	28613	1.63094e+07	970.858	121525	969783	39767
Spain	2007	3	46188462	126	43332	28004	16522360	934.977	127351	985857	39286
Spain	2008	3	46004812	126	39704.7	28142	1.57595e+07	830.443	115924	739757	40719
Spain	2009	3	45518073	126	40041.6	27970	1.59429e+07	794.405	98929.7	781069	35199
Spain	2010	3	47018880	126	40302.5	27545	1.57006e+07	797.712	94029.1	941100	39043
Spain	2011	3	48621725	126	38904	27014	15397980	765.212	102512	846700	53549
Spain	2012	3	42382950	126	38012.9	26942	1.50875e+07	752.39	114693	843410	48668
Spain	2013	3	51322913	127	38813.1	26733.2	1.49706e+07	747.758	120260	961507	54197
Spain	2014	3	46630103	127	40292.8	26578	1.5681e+07	747.926	116604	1101895	61067
Spain	2015	3	48998095	129	41387.4	26576.5	1.62117e+07	746.613	102728	1068103	59018
Spain	2016	3	52295699	130	41337.7	26265.7	16547391	786.667	109055	982155	61895
Spain	2017	3	50130369	132	41934.2	26295.5	1.68291e+07	831.415	109454	1079321	60896
Spain	2018	3	57772187	133	41583.5	26183.3	1.54482e+07	819.926	113525	1033494	61343
Sri Lanka	2005	1	3737376	105	6420.99	2510	928700	2825.98	3438.74	181556	1742
Sri Lanka	2006	1	3789391	105	6349.85	2440	951600	2793.3	3628.33	175249	1752
Sri Lanka	2007	1	3760869	107	6012.92	2390	956000	2750.38	3640.49	161607	1440
Sri Lanka	2008	1	4150949	108	7028.42	2595	960150	2712.64	3616.04	209393	1152
Sri Lanka	2009	1	4054462	109	6581.64	2610	991800	2639.45	3496.25	181732	1170
Sri Lanka	2010	1	4484980	109	6985.67	2620	995600	2502.48	3884.86	166096	1451
Sri Lanka	2011	1	4327797	110	7308.08	2730	982800	2492.08	4120.94	209380	1290
Sri Lanka	2012	1	4528642	111	7104.99	2740	1041200	2446.62	4290.89	164272	1113
Sri Lanka	2013	1	4867048	112	7171.22	2740	986400	2458.01	4083.92	127752	1235
Sri Lanka	2014	1	4438476	114	6530.7	2740	931600	2327.69	3941.2	227849	933
Sri Lanka	2015	1	5035989	117	7685.14	2740	931600	2357.73	3873.82	225428	2540
Sri Lanka	2016	1	4939776	118	6521.72	2750	852500	2262.64	3836.49	117777	1925
Sri Lanka	2017	1	4097871	119	5384.87	2760.2	910866	2200.57	3636.33	109730	1266
Sri Lanka	2018	1	4983032	119	6201.46	2811.6	955944	2078.2	3722.33	68829.6	2261
Sweden	2005	3	4558184	122	7562.52	3201.2	2048768	100.765	29262.5	161500	2132
Sweden	2006	3	4289009	121	7435.84	3150.1	2016064	98.44	28202.8	160300	2220
Sweden	2007	3	4395402	122	7415.53	3120.9	1.99738e+06	102.09	30406.2	167100	2157
Sweden	2008	3	4454226	122	7532.23	3075.8	1.96851e+06	97.472	27488.7	186500	2352
Sweden	2009	3	4552722	123	7228.48	3067.2	1.93234e+06	98.086	27334.8	142400	1935
Sweden	2010	3	4302827	124	7337.37	3073.7	1967168	95.018	26129.1	167194	1982
Sweden	2011	3	4407479	124	7369.45	3063.1	1929753	91.908	25196.7	171444	1781
Sweden	2012	3	4405111	124	7207.22	3031.5	1879530	95.68	24281	148097	1814
Sweden	2013	3	4410835	125	7253.27	3036.08	1.88237e+06	95.503	26028.3	161052	1620
Sweden	2014	3	4709357	126	7417.29	3036.07	1.88236e+06	93.47	24481.7	181090	1880
Sweden	2015	3	4842197	126	7359.52	3028.35	1.84729e+06	97.453	23282.7	190228	1836
Sweden	2016	3	4641510	126	7320.95	3020.92	1.87297e+06	91.296	23778.8	186043	1630
Sweden	2017	3	4773827	126	7450.82	3011.37	1.86705e+06	89.773	21932.9	198460	1525
Sweden	2018	3	3975857	126	7115.78	3000.39	1.77023e+06	85.888	20884.4	184187	1459
Switzerland	2005	1	3747949	134	6141.9	1550	1984000	154.437	11726.2	53275	1388
Switzerland	2006	1	3737448	134	6167.66	1546.8	1995372	154.523	11866.2	53171	1359
Switzerland	2007	1	3849832	134	6128.76	1543.5	1991115	165.868	11021.9	48587	2099
Switzerland	2008	1	3871328	135	6250.94	1540.6	2018186	152.452	11413.3	52896	2237
Switzerland	2009	1	3978586	135	6156.36	1537.5	2014125	139.036	11027.8	51055	2224
Switzerland	2010	1	3896753	135	6141.27	1534.6	2025672	146.699	11224.2	50829	2148
Switzerland	2011	1	4116274	134	6085.13	1531.6	2006396	152.36	10187.6	46548	2284
Switzerland	2012	1	3954910	133	5999.55	1528.7	1.98731e+06	155.241	10481.4	39348.5	2232
Switzerland	2013	1	3833240	132	6002.19	1551.65	2.00163e+06	156.833	10718.4	48830.3	2290
Switzerland	2014	1	4037897	132	6013.03	1548.68	2.01329e+06	161.833	9720.26	49155.3	2245
Switzerland	2015	1	3914101	132	5948.15	1545.72	2.00943e+06	157.865	9894.11	49731.2	2221
Switzerland	2016	1	3856981	132	5921.72	1542.76	1.99016e+06	156.456	10035.6	52561	2158
Switzerland	2017	1	3847991	131	5883.11	1539.81	1.98635e+06	145.676	9843.64	48560.4	2028
Switzerland	2018	1	3990831	131	5826.61	1536.86	1.98255e+06	143.23	9638.73	44549.6	2052
Tajikistan	2005	2	1790529	89	3821.33	4672	1214720	908.2	17211.3	1603.65	235
Tajikistan	2006	2	1858757	90	4119.15	4735	1278450	925.812	17906.5	13390.4	242
Tajikistan	2007	2	1924032	90	4274.14	4729	1.32412e+06	937.54	19427.1	10782	248
Tajikistan	2008	2	2003783	91	4934.18	4727	1559910	942.967	18280	7836.64	254
Tajikistan	2009	2	2187758	91	5293.02	4759.4	1.66579e+06	955.865	17735.1	6023.58	258
Tajikistan	2010	2	2296739	91	5376.5	4755.7	1712052	976.099	15929	6023.58	262
Tajikistan	2011	2	2457495	91	5524.36	4752.8	1758536	988.484	15661.2	4210.53	265
Tajikistan	2012	2	2653415	91	5846.72	4749	1.85211e+06	1001.93	15623.2	6183.61	265
Tajikistan	2013	2	2886952	93	6079.24	4746.2	1.94594e+06	1011.29	16756.6	7033.27	265
Tajikistan	2014	2	2895007	94	6190.75	4741.7	1991514	1019.97	17541.6	12376.9	265
Tajikistan	2015	2	3085894	95	6463.16	4738.3	2037469	1025.66	18125.1	16438.2	265
Tajikistan	2016	2	3094094	97	6621.3	4733.5	2.08274e+06	1029.74	11067	7937.29	265
Tajikistan	2017	2	4175203	98	6727.95	4740.1	2133045	1008.5	9345.09	7937.29	265
Tajikistan	2018	2	4493677	99	6753.42	4727.7	2174742	991.435	9797.73	7937.29	265
Thailand	2005	1	36184113	112	72501	19610	8628400	14249.9	136108	1.05356e+06	43831
Thailand	2006	1	37335352	113	72878.5	19700	9062000	14766.8	140872	1.07243e+06	41220
Thailand	2007	1	40683066	113	77634.6	19800	9702000	14964.2	151152	1.25192e+06	66858
Thailand	2008	1	40382488	112	77223.7	20050	9824500	15223.4	146582	1.19753e+06	65423
Thailand	2009	1	40936868	112	80879.5	20879	9604340	15137.9	147697	1.49744e+06	67933
Thailand	2010	1	41207102	112	84922.4	21060	9687600	14799.5	148411	1.60708e+06	68986
Thailand	2011	1	44240027	112	83648.2	21060	9266400	16317.8	161715	1.58922e+06	87191
Thailand	2012	1	47459679	113	83224.9	21860	8962600	16803.6	166065	1.61992e+06	69921
Thailand	2013	1	47267964	113	80943.2	22110	8844000	16359.8	170715	1.64486e+06	8136
Thailand	2014	1	46849915	114	74625.4	22110	8622900	12964.5	171294	1.54345e+06	21800
Thailand	2015	1	44346469	114	68729.4	22110	8401800	12487.7	170777	1.37467e+06	26168
Thailand	2016	1	45960531	113	73730.9	22110	8401800	11965.9	131603	1.48157e+06	30535
Thailand	2017	1	46656603	113	75328.3	22110	8401800	12007.5	119104	1.72674e+06	37561
Thailand	2018	1	47961808	114	73596.4	22110	8401800	12407.9	128472	1.51592e+06	34777
Tunisia	2005	2	4982838	136	4661.06	9824	2.35776e+06	548.356	19679.2	73000	1493
Tunisia	2006	2	5195210	136	4706.85	9806	2353440	594.025	19655.5	73500	1290
Tunisia	2007	2	5177916	138	4843.94	9805	2451250	584.045	19904.2	74500	1363
Tunisia	2008	2	5352197	139	4620.78	9881	2470250	574.373	19625.4	73600	1777
Tunisia	2009	2	5262891	140	4802.48	9789	2447250	597.18	20039.6	78000	1495
Tunisia	2010	2	5207643	141	4695.05	10038	2509500	594.178	20458.5	80000	2175
Tunisia	2011	2	5252280	142	4712.22	10072	2.41728e+06	517.384	18922.2	82000	2135
Tunisia	2012	2	5922414	142	4657.68	9922	2480500	557.277	19012.1	85000	3076
Tunisia	2013	2	5744673	144	4444.02	9943	2485750	510.909	19461.4	58900	2462
Tunisia	2014	2	5523489	145	4581.94	9761	2537860	502.846	20134.9	64700	2766
Tunisia	2015	2	7060648	147	4533.91	9834	2556840	502.12	20546.5	74100	2817
Tunisia	2016	2	5913118	147	4581.21	9703	2522780	503.248	21330.8	98700	3134
Tunisia	2017	2	5828642	147	4495.27	9743	2.53318e+06	508.973	22772.9	76500	2670
Tunisia	2018	2	6041052	147	4532.53	9743	2.53318e+06	493.258	23078.3	85900	3211
Turkey	2005	1	49271742	155	36071.7	41223	13603590	4945.26	300453	1372053	40332
Turkey	2006	1	50305064	155	37060.5	40493	14577480	4884.28	349112	1406323	27421
Turkey	2007	1	48112383	154	36681.2	39505	13826750	4841.01	391659	1357105	48716
Turkey	2008	1	50219091	153	35328.4	39122	1.36927e+07	4880.87	355597	1133068	37640
Turkey	2009	1	51037007	153	37015.2	38911	1.32297e+07	4857.7	356024	1529581	37651
Turkey	2010	1	53425335	154	35827.4	39012	1.2874e+07	5340.59	353365	1427716	38555
Turkey	2011	1	55928182	154	36708.8	38247	1.33864e+07	5791.53	343082	1259055	39534
Turkey	2012	1	59196021	154	40202.9	38407	14594660	5794.06	283265	1431615	42611
Turkey	2013	1	61117398	153	44208.5	38423	16137660	5824.32	241797	1583872	39440
Turkey	2014	1	59889244	154	44828.8	38554	16963760	5451.39	218367	1492839	39723
Turkey	2015	1	63587967	154	45632	38551	17347950	5454.98	166717	1486568	39026
Turkey	2016	1	63675010	155	47502.3	38328	17630880	5361.18	152973	1896479	50054
Turkey	2017	1	66943364	155	47173.3	37964	1.78431e+07	5524.86	163148	1764638	54098
Turkey	2018	1	66357380	156	49330.5	37802	19279020	5392.53	168345	1527588	60020
Ukraine	2005	1	32715066	129	32287	41304	7847760	4780.01	76478.8	376880	23022
Ukraine	2006	1	32801836	129	31418.8	41284	7431120	4616.47	76144.4	466820	28833
Ukraine	2007	1	30455569	131	30854.2	41266	7840540	4480.6	77308	578160	36476
Ukraine	2008	1	37920468	130	31138.4	41292	7019640	4358.37	81023.5	735780	54081
Ukraine	2009	1	36073597	128	28550	41276	6604160	4214.94	76604.5	634910	36445
Ukraine	2010	1	34954243	127	28597.6	41267	7015390	4042.38	78263.2	774610	62535
Ukraine	2011	1	42318375	127	29539.2	41281	7017770	4049.21	86883.6	898880	79492
Ukraine	2012	1	39674411	127	28944.8	41297	6607520	3928.8	85541.2	930100	90815
Ukraine	2013	1	45546366	127	30849.5	42114	7159380	3991.27	89413.4	1042910	86782
Ukraine	2014	1	45528128	126	30103.3	42099	7.15683e+06	2797.55	79666.4	1021160	78201
Ukraine	2015	1	43594663	126	28193.6	42095	6735200	2890.28	77336.9	984960	64987
Ukraine	2016	1	45967300	125	28821.9	42102	6315300	2917.45	87276.6	1197380	51772
Ukraine	2017	1	45042936	125	29303.9	42075	6311250	2853.17	71329.7	1365310	38558
Ukraine	2018	1	48489919	125	29270.8	41913	5.86782e+06	2663.12	71718.5	1404913	25343
United Kingdom	2005	3	25959648	138	54146.8	16956	16277760	400.476	39617.4	1061000	31415
United Kingdom	2006	3	25803076	137	53183.6	17838	16054200	397.249	36149.6	1003000	22588
United Kingdom	2007	3	25297285	137	52118.6	17647	15705830	405.357	35650.7	1008000	22332
United Kingdom	2008	3	26396017	136	51545.2	17684	15385080	324.854	34097.2	1001000	21597
United Kingdom	2009	3	25805615	135	50178.1	17325	15072750	329.942	32401.3	948000	21324
United Kingdom	2010	3	26319073	134	50540	17224	15157120	363.198	37720	1016000	16771
United Kingdom	2011	3	26954776	134	50310.5	17164	14932680	366.017	36737.7	1022000	16402
United Kingdom	2012	3	25337064	134	50132.2	17182	14948340	361.47	38155.9	1000000	17719
United Kingdom	2013	3	25883704	134	50351.5	17583.2	1.54732e+07	326.413	37772	999000	17673
United Kingdom	2014	3	28058773	135	51379.3	17558.7	1.56272e+07	396.493	36217.7	1060000	18392
United Kingdom	2015	3	28245072	136	51519.9	17466.9	1.55456e+07	365.116	39672.2	1049000	18475
United Kingdom	2016	3	27309958	136	51730.9	17683.7	1.59153e+07	365.975	45106.1	1026000	19298
United Kingdom	2017	3	28478846	135	52168.2	17797.4	1.60176e+07	382.289	45855.5	1041000	19116
United Kingdom	2018	3	27710095	134	51449.4	17687	1.59183e+07	356.274	45246.7	1033000	19300
USA	2005	1	314989354	152	376574	412940	140399464	2027.58	944483	1.0926e+07	388275
USA	2006	1	309716726	151	379899	412899	140385592	2035.17	1.02347e+06	1.19698e+07	392811
USA	2007	1	326630820	149	383237	412858	140371584	1909.74	962194	1.13954e+07	400068
USA	2008	1	329157618	147	382392	410902	143815805	1974.12	928133	1.03976e+07	379203
USA	2009	1	335392985	146	376527	408947	139041980	1921.79	881529	1.10976e+07	358338
USA	2010	1	335223086	145	378352	406992	138377178	2015.61	868552	1.16248e+07	374818
USA	2011	1	332255172	146	378682	405036	1.37712e+08	2065.18	823774	1.22313e+07	391299
USA	2012	1	331232316	146	375442	403081	1.37048e+08	2014.63	780148	1.22491e+07	407779
USA	2013	1	346140627	146	373914	403627	133196910	1939.26	836053	1.20608e+07	407779
USA	2014	1	356468312	146	373932	404173	133377057	2019.31	797267	1.18022e+07	407779
USA	2015	1	351025060	147	373331	404719	137604358	2187.41	838876	11829381	407779
USA	2016	1	380111018	148	384945	405265	137789964	2211.45	823442	1.16448e+07	407779
USA	2017	1	371618674	148	384573	405810	1.42034e+08	2242.84	842729	1.15817e+07	407779
USA	2018	1	375194170	148	388165	405810	1.42034e+08	2180.56	847586	1.16271e+07	407779
Uruguay	2005	2	5232737	118	29209.8	14832	9937440	151.421	8997.81	73884	9232
Uruguay	2006	2	5363156	119	30389.3	14695	1.04334e+07	155.158	9146.08	96465	9143
Uruguay	2007	2	5146024	121	29719.1	14550	10185000	160.808	8857.42	92564	14057
Uruguay	2008	2	5204464	123	30340.4	14674	10271800	164.319	8999.53	92584	13335
Uruguay	2009	2	5355669	124	29867	14814	10073520	172.557	8355.54	105213	13475
Uruguay	2010	2	5793186	125	28644.4	14433	9525780	183.773	8347.39	151476	14981
Uruguay	2011	2	5731515	125	28810.8	14526	9441900	158.96	8551.83	141136	17518
Uruguay	2012	2	6232993	126	28549	14230	9249500	139.3	8252.05	217044	23506
Uruguay	2013	2	6024645	128	28638.1	14339.7	9.4642e+06	150.049	8297.05	208205	19029
Uruguay	2014	2	6400177	129	28926	14294.8	9577516	149.486	8047.41	176051	22962
Uruguay	2015	2	6297632	130	28541.6	14293.6	9.71965e+06	142.788	7691.82	109650	14068
Uruguay	2016	2	6000950	130	28872.7	14090.8	9.72265e+06	132.698	7933.67	156574	13366
Uruguay	2017	2	6515798	131	28406.5	14044.5	9550260	140.81	8125.51	155489	14906
Uruguay	2018	2	5580030	132	27749.6	14015.9	9250494	134.074	8085.46	172963	16446
Viet Nam	2005	1	33079510	110	69806.3	10054.1	14276822	25005.5	26749.7	1.10164e+06	19154
Viet Nam	2006	1	34687827	110	70667.8	10078	14713880	24000.7	26362.9	989619	19154
Viet Nam	2007	1	36030452	112	71821.3	10062.6	1.48926e+07	23340.3	26705.4	1.14766e+06	19154
Viet Nam	2008	1	37809134	114	69559.5	10240.8	1.47468e+07	23534.9	27546.8	726655	19154
Viet Nam	2009	1	38771409	116	74144.7	10292	15129240	23462.8	28168.9	1.55271e+06	19154
Viet Nam	2010	1	39564892	118	71968.8	10760.1	1.49565e+07	24686.6	26639.9	1.19616e+06	19154
Viet Nam	2011	1	41331979	120	70844.8	10768.6	1.46453e+07	24941.1	27262.3	989467	19154
Viet Nam	2012	1	44178959	121	71768.7	10793.3	1.42472e+07	24837.5	26509.1	1.18598e+06	19154
Viet Nam	2013	1	45062046	122	74548.7	10852.8	14217168	25080.3	26328	1.62829e+06	19154
Viet Nam	2014	1	46427283	123	73091.2	10873.7	1.45708e+07	25164.5	27673.6	1.36389e+06	19154
Viet Nam	2015	1	47457767	124	75686.9	12147.8	1.50633e+07	24023.2	29766.1	1.69578e+06	19154
Viet Nam	2016	1	47410570	125	74824.7	12172.2	1.55804e+07	22952.7	35048.3	1.54892e+06	19154
Viet Nam	2017	1	48170084	126	74828	12168.8	1.55761e+07	22250.2	35658.9	1.56326e+06	19154
Viet Nam	2018	1	49814045	127	74592.1	12140.5	15904055	21814.1	39479.2	1.57283e+06	19154
Yemen	2005	2	1944071	99	6879.46	23523	3.76368e+06	1200.01	33693.6	3945	787
Yemen	2006	2	2113160	100	7070.63	23627	3780320	1186	35842.8	8923	742
Yemen	2007	2	2290970	100	7463.88	23627	4016590	1172.12	40639.9	26220	194
Yemen	2008	2	2427943	100	7620.31	23517	3.99789e+06	1153.18	44366.1	17020	80
Yemen	2009	2	2592853	102	7771.81	23452	4221360	1123.84	17446.4	13800	92
Yemen	2010	2	2808603	104	7947.27	23579	4244220	1098.3	16646.3	23920	134
Yemen	2011	2	2778540	106	8050.58	23452	4221360	1195.71	13949.2	13800	110
Yemen	2012	2	2934294	104	8144.79	23501	4465190	1267.56	11622.2	13412.7	110
Yemen	2013	2	3033479	103	8346.03	23499	4464810	1335.35	18091	26797.7	110
Yemen	2014	2	3016489	99	8450.43	23451.6	4455804	1418.26	17357.9	23552.1	110
Yemen	2015	2	2779602	94	8217.69	23432.6	4.45219e+06	1496.36	4904.77	951.25	110
Yemen	2016	2	2574650	92	8075.89	23385.8	4443302	1546.19	3415.12	18731.7	110
Yemen	2017	2	2551624	91	8000.26	23452	4455880	1588.69	3263.57	13199.2	110
Yemen	2018	2	2524151	92	7525.15	23452	4221360	1615.85	3392.98	3622.24	110
Zambia	2005	2	1739300	85	24862.7	22762	1820960	3039.88	997.107	51637	2818
Zambia	2006	2	1811214	84	22438.5	23048	2.07432e+06	3192.12	1584.03	49225	2945
Zambia	2007	2	1795570	82	23020.2	22984	1838720	3336.21	1903.49	55754	3073
Zambia	2008	2	2025046	83	23103.1	23087	1846960	3471.69	1969.52	53215	3200
Zambia	2009	2	2546575	85	21655.9	23586	2122740	3281.63	1918.33	64145	3328
Zambia	2010	2	2916574	89	23787.3	23436	2343600	3070.74	1882.83	77617	3455
Zambia	2011	2	3079203	91	22858.9	23636	2127240	3054.92	1993.23	116486	3583
Zambia	2012	2	3194918	92	25422.3	23836	2.86032e+06	2987.71	2352.42	99337.8	3710
Zambia	2013	2	3191246	92	25828.8	23736	2.84832e+06	2981.32	2336.37	140744	3838
Zambia	2014	2	3403103	93	25261.6	23836	2.86032e+06	2995.33	2415.47	137980	3965
Zambia	2015	2	3057570	94	25676.8	23836	2.86032e+06	3018.07	2556.11	165525	4093
Zambia	2016	2	3341099	94	25185.8	23836	2.86032e+06	3044.4	2399.98	188107	4220
Zambia	2017	2	3988846	93	23784.9	23836	2.86032e+06	3086.59	2230.58	210690	4348
Zambia	2018	2	3864853	93	23579.3	23836	2.86032e+06	3145.38	2473.06	147986	4197
			99

## Sheet: Arkusz2
				Production (constant thousands of international US$, radial)
				Food security - dietary energy supply adequacy index (percent, non-radial)
				GHG (CO2 equivalent, gigagrams, radial)
				Land (in 1000 of ha, radial )
				LSU (number of standard livestock units, radial )
				Employment (in 1000 of employees, radial)
				Energy (in terajoule, radial )
				Nitrogen (in tons, radial)
				Pesticides (in tonnes, radial )
